# Supplementary material for: Male and female songs propagation in a duetting tropical bird species in its preferred and secondary habitat
Source: PLoS One. 2022 Oct 3;17(10):e0275434. doi: 10.1371/journal.pone.0275434 (PMC9529145; doi:10.1371/journal.pone.0275434)
Supplement: S1 Data — (ZIP) [file pone.0275434.s006.zip]

Archive with 2 entries (2 files):
- LApropagation_raw_measurements.xlsx
- __MACOSX/._LApropagation_raw_measurements.xlsx
