# Supplementary material for: Male and female songs propagation in a duetting tropical bird species in its preferred and secondary habitat
Source: PLoS One. 2022 Oct 3;17(10):e0275434. doi: 10.1371/journal.pone.0275434 (PMC9529145; doi:10.1371/journal.pone.0275434)
Supplement: S1 Data — (ZIP) [file pone.0275434.s006.zip › LApropagation_raw_measurements.xlsx]

## Sheet: Measurements
Song_type	Song_abbreviation	Song_code	Sex	Sex_code	Individual	Sample_no	Sample_no2	Propagation	Exp_code	Distance_description	Distance	Distance_code	Total_calls_in_category	SNR	EA	TSR
High whee-oo	H	1	Male	1	1	1	1	FOREST	1	12.5	12.5	1	25	37.1	-30.573	-16.3
High whee-oo	H	1	Male	1	1	2	2	FOREST	1	12.5	12.5	1	25	36.1	-28.3076	-16.4
High whee-oo	H	1	Male	1	1	3	3	FOREST	1	12.5	12.5	1	25	35.4	-26.3792	-15.7
High whee-oo	H	1	Male	1	1	4	4	FOREST	1	12.5	12.5	1	25	36.7	-29.734	-17.6
High whee-oo	H	1	Male	1	1	5	5	FOREST	1	12.5	12.5	1	25	33.2	-29.4668	-17
High whee-oo	H	1	Male	1	1	6	6	FOREST	1	12.5	12.5	1	25	37.1	-31.9737	-16.4
High whee-oo	H	1	Male	1	1	7	7	FOREST	1	12.5	12.5	1	25	38.2	-32.3697	-15.7
High whee-oo	H	1	Male	1	1	8	8	FOREST	1	12.5	12.5	1	25	37.7	-31.0924	-16.3
High whee-oo	H	1	Male	1	1	9	9	FOREST	1	12.5	12.5	1	25	36.1	-30.3538	-16.4
High whee-oo	H	1	Male	1	1	10	10	FOREST	1	12.5	12.5	1	25	37.4	-30.5181	-16
High whee-oo	H	1	Male	1	1	11	11	FOREST	1	12.5	12.5	1	25	35.3	-26.3238	-16.2
High whee-oo	H	1	Male	1	1	12	12	FOREST	1	12.5	12.5	1	25	37	-30.8498	-15.9
High whee-oo	H	1	Male	1	1	13	14	FOREST	1	12.5	12.5	1	25	35.3	-28.8474	-15.6
High whee-oo	H	1	Male	1	1	14	15	FOREST	1	12.5	12.5	1	25	37	-28.8496	-15.3
High whee-oo	H	1	Male	1	1	15	16	FOREST	1	12.5	12.5	1	25	36.2	-30.3644	-15.5
High whee-oo	H	1	Male	1	1	16	17	FOREST	1	12.5	12.5	1	25	35.9	-27.3387	-16
High whee-oo	H	1	Male	1	1	17	18	FOREST	1	12.5	12.5	1	25	37.4	-29.1658	-15.4
High whee-oo	H	1	Male	1	1	18	19	FOREST	1	12.5	12.5	1	25	36	-25.6377	-15.4
High whee-oo	H	1	Male	1	1	19	21	FOREST	1	12.5	12.5	1	25	36.4	-29.1612	-15
High whee-oo	H	1	Male	1	1	20	25	FOREST	1	12.5	12.5	1	25	33.3	-22.4951	-16.1
High whee-oo	H	1	Male	1	2	1	2	FOREST	1	12.5	12.5	1	23	37.1	-27.6452	-13.7
High whee-oo	H	1	Male	1	2	2	3	FOREST	1	12.5	12.5	1	23	36.4	-31.7615	-15
High whee-oo	H	1	Male	1	2	3	4	FOREST	1	12.5	12.5	1	23	33.8	-25.7675	-16.1
High whee-oo	H	1	Male	1	2	4	5	FOREST	1	12.5	12.5	1	23	31	-30.1176	-18.5
High whee-oo	H	1	Male	1	2	5	9	FOREST	1	12.5	12.5	1	23	37.6	-29.4557	-17.3
High whee-oo	H	1	Male	1	2	6	10	FOREST	1	12.5	12.5	1	23	36	-29.4145	-15.9
High whee-oo	H	1	Male	1	2	7	11	FOREST	1	12.5	12.5	1	23	38.5	-31.1994	-16.1
High whee-oo	H	1	Male	1	2	8	12	FOREST	1	12.5	12.5	1	23	37.7	-28.5046	-16.4
High whee-oo	H	1	Male	1	2	9	13	FOREST	1	12.5	12.5	1	23	39.2	-28.5397	-16.7
High whee-oo	H	1	Male	1	2	10	14	FOREST	1	12.5	12.5	1	23	32.7	-22.9624	-16.9
High whee-oo	H	1	Male	1	2	11	15	FOREST	1	12.5	12.5	1	23	37.9	-26.1735	-16.5
High whee-oo	H	1	Male	1	2	12	16	FOREST	1	12.5	12.5	1	23	39.1	-27.8896	-16.5
High whee-oo	H	1	Male	1	2	13	17	FOREST	1	12.5	12.5	1	23	39.1	-31.8463	-16.7
High whee-oo	H	1	Male	1	2	14	18	FOREST	1	12.5	12.5	1	23	37.9	-27.9202	-15.9
High whee-oo	H	1	Male	1	2	15	19	FOREST	1	12.5	12.5	1	23	38.6	-30.7345	-16.6
High whee-oo	H	1	Male	1	2	16	21	FOREST	1	12.5	12.5	1	23	36.7	-27.484	-16.4
High whee-oo	H	1	Male	1	2	17	22	FOREST	1	12.5	12.5	1	23	38.7	-28.1217	-16.2
High whee-oo	H	1	Male	1	2	18	23	FOREST	1	12.5	12.5	1	23	38.7	-29.0344	-15.7
High whee-oo	H	1	Male	1	2	19	24	FOREST	1	12.5	12.5	1	23	38.6	-30.1997	-16.3
High whee-oo	H	1	Male	1	3	1	1	FOREST	1	12.5	12.5	1	20	22.9	-30.2164	-15
High whee-oo	H	1	Male	1	3	2	2	FOREST	1	12.5	12.5	1	20	23.5	-28.8583	-14.8
High whee-oo	H	1	Male	1	3	3	4	FOREST	1	12.5	12.5	1	20	19.6	-29.6814	-13.9
High whee-oo	H	1	Male	1	3	4	6	FOREST	1	12.5	12.5	1	20	24.6	-30.8391	-14.9
High whee-oo	H	1	Male	1	3	5	8	FOREST	1	12.5	12.5	1	20	22.4	-29.1594	-15.8
High whee-oo	H	1	Male	1	3	6	9	FOREST	1	12.5	12.5	1	20	20.2	-27.2885	-14.2
High whee-oo	H	1	Male	1	3	7	10	FOREST	1	12.5	12.5	1	20	16.3	-22.3443	-14.8
High whee-oo	H	1	Male	1	3	8	11	FOREST	1	12.5	12.5	1	20	24.4	-25.6555	-14.7
High whee-oo	H	1	Male	1	3	9	13	FOREST	1	12.5	12.5	1	20	28.4	-30.1493	-15.5
High whee-oo	H	1	Male	1	3	10	14	FOREST	1	12.5	12.5	1	20	28	-27.9725	-14.5
High whee-oo	H	1	Male	1	3	11	15	FOREST	1	12.5	12.5	1	20	27.9	-29.7007	-18
High whee-oo	H	1	Male	1	3	12	16	FOREST	1	12.5	12.5	1	20	27.6	-27.5742	-14.8
High whee-oo	H	1	Male	1	3	13	17	FOREST	1	12.5	12.5	1	20	26.9	-26.5995	-13.3
High whee-oo	H	1	Male	1	3	14	18	FOREST	1	12.5	12.5	1	20	29.3	-29.0458	-16.5
High whee-oo	H	1	Male	1	3	15	19	FOREST	1	12.5	12.5	1	20	28.2	-29.397	-15.2
High whee-oo	H	1	Male	1	3	16	20	FOREST	1	12.5	12.5	1	20	26.1	-28.2835	-15.2
High whee-oo	H	1	Male	1	4	1	2	FOREST	1	12.5	12.5	1	20	35.1	-28.2862	-19.9
High whee-oo	H	1	Male	1	4	2	3	FOREST	1	12.5	12.5	1	20	32.5	-24.8464	-20.1
High whee-oo	H	1	Male	1	4	3	4	FOREST	1	12.5	12.5	1	20	34.6	-29.3905	-19
High whee-oo	H	1	Male	1	4	4	5	FOREST	1	12.5	12.5	1	20	34.5	-26.333	-18.2
High whee-oo	H	1	Male	1	4	5	6	FOREST	1	12.5	12.5	1	20	33.4	-26.5165	-19.8
High whee-oo	H	1	Male	1	4	6	7	FOREST	1	12.5	12.5	1	20	34.3	-26.2848	-19.5
High whee-oo	H	1	Male	1	4	7	8	FOREST	1	12.5	12.5	1	20	33.3	-23.9109	-19.6
High whee-oo	H	1	Male	1	4	8	9	FOREST	1	12.5	12.5	1	20	34.3	-26.9843	-20
High whee-oo	H	1	Male	1	4	9	10	FOREST	1	12.5	12.5	1	20	34.7	-26.8927	-17.8
High whee-oo	H	1	Male	1	4	10	11	FOREST	1	12.5	12.5	1	20	33.4	-25.5636	-18.8
High whee-oo	H	1	Male	1	4	11	12	FOREST	1	12.5	12.5	1	20	34.1	-26.0632	-18.4
High whee-oo	H	1	Male	1	4	12	13	FOREST	1	12.5	12.5	1	20	34.3	-25.5779	-19.1
High whee-oo	H	1	Male	1	4	13	14	FOREST	1	12.5	12.5	1	20	32.7	-24.9632	-18.3
High whee-oo	H	1	Male	1	4	14	16	FOREST	1	12.5	12.5	1	20	28.5	-24.1038	-19.5
High whee-oo	H	1	Male	1	4	15	17	FOREST	1	12.5	12.5	1	20	34.5	-25.3612	-19.3
High whee-oo	H	1	Male	1	4	16	18	FOREST	1	12.5	12.5	1	20	30.6	-23.8721	-19
High whee-oo	H	1	Male	1	4	17	19	FOREST	1	12.5	12.5	1	20	32.7	-25.3471	-18.6
High whee-oo	H	1	Male	1	4	18	20	FOREST	1	12.5	12.5	1	20	33.4	-26.9392	-19.6
High whee-oo	H	1	Male	1	4	1	2	FOREST	1	12.5	12.5	1	20	31.8	-31.8072	-14.5
High whee-oo	H	1	Male	1	5	2	3	FOREST	1	12.5	12.5	1	20	30.9	-29.933	-17.1
High whee-oo	H	1	Male	1	5	3	4	FOREST	1	12.5	12.5	1	20	32.2	-27.159	-15
High whee-oo	H	1	Male	1	5	4	5	FOREST	1	12.5	12.5	1	20	38.7	-32.3384	-13.8
High whee-oo	H	1	Male	1	5	5	6	FOREST	1	12.5	12.5	1	20	38.4	-33.4452	-14.4
High whee-oo	H	1	Male	1	5	6	7	FOREST	1	12.5	12.5	1	20	33.9	-30.4527	-15.3
High whee-oo	H	1	Male	1	5	7	8	FOREST	1	12.5	12.5	1	20	29	-27.8934	-14.7
High whee-oo	H	1	Male	1	5	8	9	FOREST	1	12.5	12.5	1	20	36.5	-33.4596	-13.2
High whee-oo	H	1	Male	1	5	9	10	FOREST	1	12.5	12.5	1	20	32.8	-30.3298	-15
High whee-oo	H	1	Male	1	5	10	11	FOREST	1	12.5	12.5	1	20	35.1	-33.3546	-15.6
High whee-oo	H	1	Male	1	5	11	12	FOREST	1	12.5	12.5	1	20	37.4	-34.1296	-15.5
High whee-oo	H	1	Male	1	5	12	13	FOREST	1	12.5	12.5	1	20	36.5	-34.2256	-16.7
High whee-oo	H	1	Male	1	5	13	16	FOREST	1	12.5	12.5	1	20	35.9	-30.9625	-16.8
High whee-oo	H	1	Male	1	5	14	17	FOREST	1	12.5	12.5	1	20	36.5	-31.3534	-15.6
High whee-oo	H	1	Male	1	5	15	18	FOREST	1	12.5	12.5	1	20	38.8	-31.5457	-15
High whee-oo	H	1	Male	1	5	16	19	FOREST	1	12.5	12.5	1	20	36.8	-29.9359	-14.6
High whee-oo	H	1	Male	1	6	1	2	FOREST	1	12.5	12.5	1	22	32.6	-26.2351	-16.9
High whee-oo	H	1	Male	1	6	2	3	FOREST	1	12.5	12.5	1	22	31.9	-25.8433	-16.3
High whee-oo	H	1	Male	1	6	3	4	FOREST	1	12.5	12.5	1	22	29.3	-28.964	-16
High whee-oo	H	1	Male	1	6	4	5	FOREST	1	12.5	12.5	1	22	28.9	-28.6092	-16.2
High whee-oo	H	1	Male	1	6	5	6	FOREST	1	12.5	12.5	1	22	31.9	-31.4728	-17.5
High whee-oo	H	1	Male	1	6	6	7	FOREST	1	12.5	12.5	1	22	30	-33.5809	-16.6
High whee-oo	H	1	Male	1	6	7	8	FOREST	1	12.5	12.5	1	22	28.6	-29.8015	-18.7
High whee-oo	H	1	Male	1	6	8	9	FOREST	1	12.5	12.5	1	22	33.2	-27.4843	-16.6
High whee-oo	H	1	Male	1	6	9	10	FOREST	1	12.5	12.5	1	22	33.1	-27.7107	-15.7
High whee-oo	H	1	Male	1	6	10	12	FOREST	1	12.5	12.5	1	22	31	-24.4325	-16.9
High whee-oo	H	1	Male	1	6	11	13	FOREST	1	12.5	12.5	1	22	33.5	-27.9892	-16.6
High whee-oo	H	1	Male	1	6	12	14	FOREST	1	12.5	12.5	1	22	34.3	-27.3631	-16.9
High whee-oo	H	1	Male	1	6	13	15	FOREST	1	12.5	12.5	1	22	33.7	-28.8578	-16.2
High whee-oo	H	1	Male	1	6	14	16	FOREST	1	12.5	12.5	1	22	33.1	-26.2049	-16.3
High whee-oo	H	1	Male	1	6	15	17	FOREST	1	12.5	12.5	1	22	31.1	-26.726	-17.6
High whee-oo	H	1	Male	1	6	16	20	FOREST	1	12.5	12.5	1	22	29.3	-26.6494	-16.9
High whee-oo	H	1	Male	1	6	17	21	FOREST	1	12.5	12.5	1	22	29.3	-26.68	-17.1
High whee-oo	H	1	Male	1	7	1	2	FOREST	1	12.5	12.5	1	21	28.7	-33.7252	-14
High whee-oo	H	1	Male	1	7	2	3	FOREST	1	12.5	12.5	1	21	28.2	-32.0598	-14.9
High whee-oo	H	1	Male	1	7	3	4	FOREST	1	12.5	12.5	1	21	32.4	-28.2101	-13.9
High whee-oo	H	1	Male	1	7	4	5	FOREST	1	12.5	12.5	1	21	32.4	-34.6607	-14.6
High whee-oo	H	1	Male	1	7	5	6	FOREST	1	12.5	12.5	1	21	31	-32.9215	-12.8
High whee-oo	H	1	Male	1	7	6	7	FOREST	1	12.5	12.5	1	21	30.6	-34.1219	-16.1
High whee-oo	H	1	Male	1	7	7	8	FOREST	1	12.5	12.5	1	21	32.3	-26.5354	-13.5
High whee-oo	H	1	Male	1	7	8	9	FOREST	1	12.5	12.5	1	21	31.2	-28.5904	-15.7
High whee-oo	H	1	Male	1	7	9	10	FOREST	1	12.5	12.5	1	21	32.5	-35.82	-14.2
High whee-oo	H	1	Male	1	7	10	11	FOREST	1	12.5	12.5	1	21	30.2	-30.5485	-15.2
High whee-oo	H	1	Male	1	7	11	12	FOREST	1	12.5	12.5	1	21	31.6	-29.6047	-14.7
High whee-oo	H	1	Male	1	7	12	16	FOREST	1	12.5	12.5	1	21	34.8	-31.8563	-14.7
High whee-oo	H	1	Male	1	7	13	17	FOREST	1	12.5	12.5	1	21	29.4	-28.0844	-14.8
High whee-oo	H	1	Male	1	7	14	18	FOREST	1	12.5	12.5	1	21	33.3	-27.1601	-14.9
High whee-oo	H	1	Male	1	7	15	19	FOREST	1	12.5	12.5	1	21	31.3	-29.3607	-14.7
High whee-oo	H	1	Male	1	7	16	20	FOREST	1	12.5	12.5	1	21	35	-29.347	-14
High whee-oo	H	1	Male	1	7	17	21	FOREST	1	12.5	12.5	1	21	32.6	-30.086	-14.8
High whee-oo	H	1	Male	1	8	1	1	FOREST	1	12.5	12.5	1	21	29.5	-29.9631	-13.9
High whee-oo	H	1	Male	1	8	2	4	FOREST	1	12.5	12.5	1	21	29.6	-29.0893	-15.2
High whee-oo	H	1	Male	1	8	3	8	FOREST	1	12.5	12.5	1	21	30.4	-30.6251	-15.5
High whee-oo	H	1	Male	1	8	4	9	FOREST	1	12.5	12.5	1	21	29.4	-28.6069	-14.4
High whee-oo	H	1	Male	1	8	5	17	FOREST	1	12.5	12.5	1	21	30.8	-28.6384	-15.9
High whee-oo	H	1	Male	1	8	6	21	FOREST	1	12.5	12.5	1	21	30.4	-30.0341	-12.9
High whee-oo	H	1	Male	1	9	1	1	FOREST	1	12.5	12.5	1	24	33.1	-28.0055	-17.1
High whee-oo	H	1	Male	1	9	2	2	FOREST	1	12.5	12.5	1	24	29.5	-21.5242	-16.9
High whee-oo	H	1	Male	1	9	3	6	FOREST	1	12.5	12.5	1	24	24.6	-15.5342	-15
High whee-oo	H	1	Male	1	9	4	19	FOREST	1	12.5	12.5	1	24	27.7	-23.1678	-19.8
High whee-oo	H	1	Male	1	10	1	7	FOREST	1	12.5	12.5	1	23	36.4	-27.2994	-16.7
High whee-oo	H	1	Male	1	10	2	13	FOREST	1	12.5	12.5	1	23	27.9	-22.7319	-15.4
High whee-oo	H	1	Male	1	10	3	14	FOREST	1	12.5	12.5	1	23	27.3	-10.4125	-14.9
High whee-oo	H	1	Male	1	10	4	16	FOREST	1	12.5	12.5	1	23	39.5	-26.1581	-16.7
High whee-oo	H	1	Male	1	10	5	18	FOREST	1	12.5	12.5	1	23	36.4	-25.7131	-16.8
High whee-oo	H	1	Male	1	10	6	19	FOREST	1	12.5	12.5	1	23	35.4	-26.1222	-16.8
High whee-oo	H	1	Male	1	10	7	21	FOREST	1	12.5	12.5	1	23	38.2	-31.0618	-15.7
High whee-oo	H	1	Male	1	11	1	1	FOREST	1	12.5	12.5	1	25	30.9	-34.8194	-19.3
High whee-oo	H	1	Male	1	11	2	3	FOREST	1	12.5	12.5	1	25	32.7	-32.2546	-20.6
High whee-oo	H	1	Male	1	11	3	5	FOREST	1	12.5	12.5	1	25	32.3	-27.5223	-21.1
High whee-oo	H	1	Male	1	11	4	6	FOREST	1	12.5	12.5	1	25	31	-28.2933	-21.1
High whee-oo	H	1	Male	1	11	5	11	FOREST	1	12.5	12.5	1	25	33.3	-30.4724	-19.2
High whee-oo	H	1	Male	1	11	6	12	FOREST	1	12.5	12.5	1	25	30.8	-26.5923	-19.8
High whee-oo	H	1	Male	1	11	7	13	FOREST	1	12.5	12.5	1	25	31	-26.4487	-19.2
High whee-oo	H	1	Male	1	11	8	14	FOREST	1	12.5	12.5	1	25	30.2	-26.298	-21.1
High whee-oo	H	1	Male	1	11	9	15	FOREST	1	12.5	12.5	1	25	29.8	-24.4239	-20.3
High whee-oo	H	1	Male	1	11	10	16	FOREST	1	12.5	12.5	1	25	31.9	-21.9929	-18.6
High whee-oo	H	1	Male	1	11	11	17	FOREST	1	12.5	12.5	1	25	30.1	-32.0702	-19.4
High whee-oo	H	1	Male	1	11	12	18	FOREST	1	12.5	12.5	1	25	31	-23.4662	-19
High whee-oo	H	1	Male	1	11	13	19	FOREST	1	12.5	12.5	1	25	32.5	-25.785	-19.8
High whee-oo	H	1	Male	1	11	14	20	FOREST	1	12.5	12.5	1	25	28.7	-22.6543	-19.6
High whee-oo	H	1	Male	1	11	15	21	FOREST	1	12.5	12.5	1	25	30.6	-26.7353	-19
High whee-oo	H	1	Male	1	11	16	22	FOREST	1	12.5	12.5	1	25	30	-28.2918	-19.8
High whee-oo	H	1	Male	1	11	17	23	FOREST	1	12.5	12.5	1	25	30.6	-27.2335	-19.3
High whee-oo	H	1	Male	1	11	18	24	FOREST	1	12.5	12.5	1	25	29.9	-19.9675	-19.3
High whee-oo	H	1	Male	1	11	19	25	FOREST	1	12.5	12.5	1	25	30.2	-22.7256	-19.4
High whee-oo	H	1	Male	1	1	1	1	FOREST	1	25	25	2	25	27.8	-28.3434	-11.4
High whee-oo	H	1	Male	1	1	2	2	FOREST	1	25	25	2	25	27.2	-26.7865	-10.1
High whee-oo	H	1	Male	1	1	3	3	FOREST	1	25	25	2	25	25.9	-24.479	-10
High whee-oo	H	1	Male	1	1	4	4	FOREST	1	25	25	2	25	28.3	-28.897	-12.1
High whee-oo	H	1	Male	1	1	5	5	FOREST	1	25	25	2	25	26.1	-29.4375	-11.6
High whee-oo	H	1	Male	1	1	6	6	FOREST	1	25	25	2	25	27.5	-29.7551	-10.9
High whee-oo	H	1	Male	1	1	7	7	FOREST	1	25	25	2	25	28.5	-29.7416	-10.4
High whee-oo	H	1	Male	1	1	8	8	FOREST	1	25	25	2	25	27.6	-27.8505	-9.2
High whee-oo	H	1	Male	1	1	9	9	FOREST	1	25	25	2	25	27.5	-28.7755	-9.5
High whee-oo	H	1	Male	1	1	10	10	FOREST	1	25	25	2	25	28.3	-28.6842	-10.2
High whee-oo	H	1	Male	1	1	11	11	FOREST	1	25	25	2	25	28.3	-26.775	-10.8
High whee-oo	H	1	Male	1	1	12	12	FOREST	1	25	25	2	25	27.9	-29.1909	-9.8
High whee-oo	H	1	Male	1	1	13	14	FOREST	1	25	25	2	25	27.6	-28.0802	-9.4
High whee-oo	H	1	Male	1	1	14	15	FOREST	1	25	25	2	25	27.4	-26.8788	-9.1
High whee-oo	H	1	Male	1	1	15	16	FOREST	1	25	25	2	25	25.6	-26.6899	-9.3
High whee-oo	H	1	Male	1	1	16	17	FOREST	1	25	25	2	25	28.5	-27.2973	-9.4
High whee-oo	H	1	Male	1	1	17	18	FOREST	1	25	25	2	25	28.6	-27.2141	-9.1
High whee-oo	H	1	Male	1	1	18	19	FOREST	1	25	25	2	25	29.2	-26.0254	-9.7
High whee-oo	H	1	Male	1	1	19	21	FOREST	1	25	25	2	25	28.4	-28.2992	-9.9
High whee-oo	H	1	Male	1	1	20	25	FOREST	1	25	25	2	25	29.2	-25.7574	-10
High whee-oo	H	1	Male	1	2	1	2	FOREST	1	25	25	2	23	30.8	-28.834	-10
High whee-oo	H	1	Male	1	2	2	3	FOREST	1	25	25	2	23	31.2	-33.7521	-10.8
High whee-oo	H	1	Male	1	2	3	4	FOREST	1	25	25	2	23	32.1	-31.5045	-11.4
High whee-oo	H	1	Male	1	2	4	5	FOREST	1	25	25	2	23	28.1	-34.5561	-13.3
High whee-oo	H	1	Male	1	2	5	9	FOREST	1	25	25	2	23	29.3	-28.4386	-11.4
High whee-oo	H	1	Male	1	2	6	10	FOREST	1	25	25	2	23	31.2	-31.9922	-10.6
High whee-oo	H	1	Male	1	2	7	11	FOREST	1	25	25	2	23	30.9	-31.0319	-10.7
High whee-oo	H	1	Male	1	2	8	12	FOREST	1	25	25	2	23	31.6	-29.5016	-11
High whee-oo	H	1	Male	1	2	9	13	FOREST	1	25	25	2	23	31.6	-28.1698	-11
High whee-oo	H	1	Male	1	2	10	14	FOREST	1	25	25	2	23	31.8	-29.5204	-10.8
High whee-oo	H	1	Male	1	2	11	15	FOREST	1	25	25	2	23	26.2	-21.2817	-11.2
High whee-oo	H	1	Male	1	2	12	16	FOREST	1	25	25	2	23	31.7	-27.4482	-10.9
High whee-oo	H	1	Male	1	2	13	17	FOREST	1	25	25	2	23	29.9	-29.7947	-11
High whee-oo	H	1	Male	1	2	14	18	FOREST	1	25	25	2	23	31.3	-28.6987	-10.8
High whee-oo	H	1	Male	1	2	15	19	FOREST	1	25	25	2	23	31.3	-30.7934	-11.3
High whee-oo	H	1	Male	1	2	16	21	FOREST	1	25	25	2	23	30.9	-29.4689	-11.6
High whee-oo	H	1	Male	1	2	17	22	FOREST	1	25	25	2	23	31.6	-28.559	-12.1
High whee-oo	H	1	Male	1	2	18	23	FOREST	1	25	25	2	23	29.8	-27.3086	-10.5
High whee-oo	H	1	Male	1	2	19	24	FOREST	1	25	25	2	23	29.7	-28.2745	-10.2
High whee-oo	H	1	Male	1	3	1	1	FOREST	1	25	25	2	20	25.5	-38.974	-9.8
High whee-oo	H	1	Male	1	3	2	2	FOREST	1	25	25	2	20	23.4	-34.7223	-9
High whee-oo	H	1	Male	1	3	3	4	FOREST	1	25	25	2	20	19	-36.304	-10.5
High whee-oo	H	1	Male	1	3	4	6	FOREST	1	25	25	2	20	23.1	-35.8931	-9
High whee-oo	H	1	Male	1	3	5	8	FOREST	1	25	25	2	20	20.8	-33.883	-9.6
High whee-oo	H	1	Male	1	3	6	9	FOREST	1	25	25	2	20	18.1	-31.7894	-9.8
High whee-oo	H	1	Male	1	3	7	10	FOREST	1	25	25	2	20	17.2	-29.8534	-9.3
High whee-oo	H	1	Male	1	3	8	11	FOREST	1	25	25	2	20	23.1	-31.1502	-9.8
High whee-oo	H	1	Male	1	3	9	13	FOREST	1	25	25	2	20	24.5	-33.0416	-9.5
High whee-oo	H	1	Male	1	3	10	14	FOREST	1	25	25	2	20	24.6	-31.3031	-9.8
High whee-oo	H	1	Male	1	3	11	15	FOREST	1	25	25	2	20	22.4	-31.0388	-12.4
High whee-oo	H	1	Male	1	3	12	16	FOREST	1	25	25	2	20	20	-26.5088	-9.8
High whee-oo	H	1	Male	1	3	13	17	FOREST	1	25	25	2	20	25.4	-31.4422	-8.8
High whee-oo	H	1	Male	1	3	14	18	FOREST	1	25	25	2	20	25.7	-32.6165	-10.5
High whee-oo	H	1	Male	1	3	15	19	FOREST	1	25	25	2	20	23	-30.9977	-9.8
High whee-oo	H	1	Male	1	3	16	20	FOREST	1	25	25	2	20	24.9	-33.7413	-9.3
High whee-oo	H	1	Male	1	4	1	2	FOREST	1	25	25	2	20	29.4	-30.2019	-13.9
High whee-oo	H	1	Male	1	4	2	3	FOREST	1	25	25	2	20	29	-28.8973	-14.1
High whee-oo	H	1	Male	1	4	3	4	FOREST	1	25	25	2	20	29.4	-31.8099	-13.1
High whee-oo	H	1	Male	1	4	4	5	FOREST	1	25	25	2	20	25.4	-24.5723	-12.1
High whee-oo	H	1	Male	1	4	5	6	FOREST	1	25	25	2	20	23.5	-23.9461	-14.1
High whee-oo	H	1	Male	1	4	6	7	FOREST	1	25	25	2	20	27.2	-26.1328	-12.5
High whee-oo	H	1	Male	1	4	7	8	FOREST	1	25	25	2	20	24.6	-22.3908	-13.8
High whee-oo	H	1	Male	1	4	8	9	FOREST	1	25	25	2	20	27.2	-26.6519	-14.3
High whee-oo	H	1	Male	1	4	9	10	FOREST	1	25	25	2	20	28.5	-27.9196	-11.3
High whee-oo	H	1	Male	1	4	10	11	FOREST	1	25	25	2	20	29.6	-29.0124	-12
High whee-oo	H	1	Male	1	4	11	12	FOREST	1	25	25	2	20	28.8	-27.9398	-12.1
High whee-oo	H	1	Male	1	4	12	13	FOREST	1	25	25	2	20	28.5	-27.027	-11.7
High whee-oo	H	1	Male	1	4	13	14	FOREST	1	25	25	2	20	29.8	-29.1934	-12.1
High whee-oo	H	1	Male	1	4	14	16	FOREST	1	25	25	2	20	28	-31.4698	-13.2
High whee-oo	H	1	Male	1	4	15	17	FOREST	1	25	25	2	20	29.5	-28.1628	-13
High whee-oo	H	1	Male	1	4	16	18	FOREST	1	25	25	2	20	28.5	-29.831	-13.1
High whee-oo	H	1	Male	1	4	17	19	FOREST	1	25	25	2	20	27.6	-28.0156	-12.6
High whee-oo	H	1	Male	1	4	18	20	FOREST	1	25	25	2	20	26	-27.562	-13.3
High whee-oo	H	1	Male	1	4	1	2	FOREST	1	25	25	2	20	27.8	-34.8169	-9.2
High whee-oo	H	1	Male	1	5	2	3	FOREST	1	25	25	2	20	29.9	-35.9695	-10.9
High whee-oo	H	1	Male	1	5	3	4	FOREST	1	25	25	2	20	27.8	-9.39333	-9.6
High whee-oo	H	1	Male	1	5	4	5	FOREST	1	25	25	2	20	30.7	-31.1642	-9
High whee-oo	H	1	Male	1	5	5	6	FOREST	1	25	25	2	20	29.2	-31.182	-9.2
High whee-oo	H	1	Male	1	5	6	7	FOREST	1	25	25	2	20	23.8	-27.1736	-10.4
High whee-oo	H	1	Male	1	5	7	8	FOREST	1	25	25	2	20	27.3	-32.9542	-9.5
High whee-oo	H	1	Male	1	5	8	9	FOREST	1	25	25	2	20	30.7	-34.755	-9
High whee-oo	H	1	Male	1	5	9	10	FOREST	1	25	25	2	20	29.6	-33.62	-9.7
High whee-oo	H	1	Male	1	5	10	11	FOREST	1	25	25	2	20	27.2	-32.271	-9.7
High whee-oo	H	1	Male	1	5	11	12	FOREST	1	25	25	2	20	28.6	-32.2675	-10
High whee-oo	H	1	Male	1	5	12	13	FOREST	1	25	25	2	20	28.6	-33.2841	-10.5
High whee-oo	H	1	Male	1	5	13	16	FOREST	1	25	25	2	20	29.7	-32.1173	-11.4
High whee-oo	H	1	Male	1	5	14	17	FOREST	1	25	25	2	20	29.6	-31.9057	-10.6
High whee-oo	H	1	Male	1	5	15	18	FOREST	1	25	25	2	20	31.7	-31.7582	-10.6
High whee-oo	H	1	Male	1	5	16	19	FOREST	1	25	25	2	20	31.4	-32.3942	-7
High whee-oo	H	1	Male	1	6	1	2	FOREST	1	25	25	2	22	25.8	-26.029	-9.9
High whee-oo	H	1	Male	1	6	2	3	FOREST	1	25	25	2	22	28.7	-29.6892	-9.9
High whee-oo	H	1	Male	1	6	3	4	FOREST	1	25	25	2	22	26	-32.2886	-9.4
High whee-oo	H	1	Male	1	6	4	5	FOREST	1	25	25	2	22	26.4	-33.0281	-11
High whee-oo	H	1	Male	1	6	5	6	FOREST	1	25	25	2	22	28.2	-34.5321	-10.1
High whee-oo	H	1	Male	1	6	6	7	FOREST	1	25	25	2	22	25.9	-36.0056	-10.1
High whee-oo	H	1	Male	1	6	7	8	FOREST	1	25	25	2	22	24	-31.3181	-10.1
High whee-oo	H	1	Male	1	6	8	9	FOREST	1	25	25	2	22	26.2	-27.1153	-10
High whee-oo	H	1	Male	1	6	9	10	FOREST	1	25	25	2	22	27.1	-27.9957	-8.3
High whee-oo	H	1	Male	1	6	10	12	FOREST	1	25	25	2	22	27	-27.2823	-9.8
High whee-oo	H	1	Male	1	6	11	13	FOREST	1	25	25	2	22	28.8	-30.2193	-11.5
High whee-oo	H	1	Male	1	6	12	14	FOREST	1	25	25	2	22	30.6	-30.4922	-11.6
High whee-oo	H	1	Male	1	6	13	15	FOREST	1	25	25	2	22	29.1	-31.0313	-10.1
High whee-oo	H	1	Male	1	6	14	16	FOREST	1	25	25	2	22	28.3	-28.9781	-11.2
High whee-oo	H	1	Male	1	6	15	17	FOREST	1	25	25	2	22	27.5	-29.6009	-10.2
High whee-oo	H	1	Male	1	6	16	20	FOREST	1	25	25	2	22	28.4	-32.9149	-10.7
High whee-oo	H	1	Male	1	6	17	21	FOREST	1	25	25	2	22	26.2	-31.0231	-10.4
High whee-oo	H	1	Male	1	7	1	2	FOREST	1	25	25	2	21	26.5	-38.4924	-9.7
High whee-oo	H	1	Male	1	7	2	3	FOREST	1	25	25	2	21	23	-33.5568	-10.6
High whee-oo	H	1	Male	1	7	3	4	FOREST	1	25	25	2	21	27.7	-31.0176	-9.7
High whee-oo	H	1	Male	1	7	4	5	FOREST	1	25	25	2	21	25.7	-34.8804	-10.5
High whee-oo	H	1	Male	1	7	5	6	FOREST	1	25	25	2	21	26.7	-35.5598	-8.9
High whee-oo	H	1	Male	1	7	6	7	FOREST	1	25	25	2	21	24.5	-34.5298	-11.9
High whee-oo	H	1	Male	1	7	7	8	FOREST	1	25	25	2	21	26.3	-27.5985	-8.3
High whee-oo	H	1	Male	1	7	8	9	FOREST	1	25	25	2	21	26.2	-30.2495	-10.5
High whee-oo	H	1	Male	1	7	9	10	FOREST	1	25	25	2	21	24.5	-35.0143	-10.3
High whee-oo	H	1	Male	1	7	10	11	FOREST	1	25	25	2	21	25.4	-33.1248	-10.9
High whee-oo	H	1	Male	1	7	11	12	FOREST	1	25	25	2	21	24.7	-29.4119	-9.8
High whee-oo	H	1	Male	1	7	12	16	FOREST	1	25	25	2	21	26.9	-31.0418	-10
High whee-oo	H	1	Male	1	7	13	17	FOREST	1	25	25	2	21	23.9	-29.7673	-10.5
High whee-oo	H	1	Male	1	7	14	18	FOREST	1	25	25	2	21	27.9	-28.1699	-8.7
High whee-oo	H	1	Male	1	7	15	19	FOREST	1	25	25	2	21	24.7	-29.4472	-10.3
High whee-oo	H	1	Male	1	7	16	20	FOREST	1	25	25	2	21	26.1	-28.0077	-10.4
High whee-oo	H	1	Male	1	7	17	21	FOREST	1	25	25	2	21	26.5	-30.9483	-9.7
High whee-oo	H	1	Male	1	8	1	1	FOREST	1	25	25	2	21	17.9	-25.5772	-11.3
High whee-oo	H	1	Male	1	8	2	4	FOREST	1	25	25	2	21	14.4	-20.8767	-10.5
High whee-oo	H	1	Male	1	8	3	8	FOREST	1	25	25	2	21	19.8	-26.2891	-9.6
High whee-oo	H	1	Male	1	8	4	9	FOREST	1	25	25	2	21	20.9	-27.0655	-9.5
High whee-oo	H	1	Male	1	8	5	17	FOREST	1	25	25	2	21	25.3	-31.0417	-10.4
High whee-oo	H	1	Male	1	8	6	21	FOREST	1	25	25	2	21	26	-33.8318	-9.5
High whee-oo	H	1	Male	1	9	1	1	FOREST	1	25	25	2	24	21.8	-24.6359	-12.5
High whee-oo	H	1	Male	1	9	2	2	FOREST	1	25	25	2	24	23.7	-23.0624	-11.4
High whee-oo	H	1	Male	1	9	3	6	FOREST	1	25	25	2	24	26	-25.5416	-10.6
High whee-oo	H	1	Male	1	9	4	19	FOREST	1	25	25	2	24	25.3	-27.7974	-13.4
High whee-oo	H	1	Male	1	10	1	7	FOREST	1	25	25	2	23	31.7	-29.9966	-12.1
High whee-oo	H	1	Male	1	10	2	13	FOREST	1	25	25	2	23	28.7	-30.9586	-10.8
High whee-oo	H	1	Male	1	10	3	14	FOREST	1	25	25	2	23	30.1	-30.433	-10.5
High whee-oo	H	1	Male	1	10	4	16	FOREST	1	25	25	2	23	31.4	-25.306	-10.4
High whee-oo	H	1	Male	1	10	5	18	FOREST	1	25	25	2	23	30.9	-27.4513	-11.3
High whee-oo	H	1	Male	1	10	6	19	FOREST	1	25	25	2	23	28.4	-26.2425	-10.9
High whee-oo	H	1	Male	1	10	7	21	FOREST	1	25	25	2	23	30.2	-30.5723	-10.8
High whee-oo	H	1	Male	1	11	1	1	FOREST	1	25	25	2	25	24.4	-34.7539	-12.9
High whee-oo	H	1	Male	1	11	2	3	FOREST	1	25	25	2	25	22.6	-28.8189	-14
High whee-oo	H	1	Male	1	11	3	5	FOREST	1	25	25	2	25	25.6	-27.5282	-14
High whee-oo	H	1	Male	1	11	4	6	FOREST	1	25	25	2	25	24.7	-28.7683	-13.6
High whee-oo	H	1	Male	1	11	5	11	FOREST	1	25	25	2	25	25.1	-28.4361	-12.8
High whee-oo	H	1	Male	1	11	6	12	FOREST	1	25	25	2	25	24.4	-26.7981	-12.2
High whee-oo	H	1	Male	1	11	7	13	FOREST	1	25	25	2	25	25.7	-27.5705	-13.5
High whee-oo	H	1	Male	1	11	8	14	FOREST	1	25	25	2	25	25.3	-27.9257	-13
High whee-oo	H	1	Male	1	11	9	15	FOREST	1	25	25	2	25	26.3	-28.0212	-13.5
High whee-oo	H	1	Male	1	11	10	16	FOREST	1	25	25	2	25	26.7	-23.8426	-12.6
High whee-oo	H	1	Male	1	11	11	17	FOREST	1	25	25	2	25	23.6	-32.0828	-12.9
High whee-oo	H	1	Male	1	11	12	18	FOREST	1	25	25	2	25	24.7	-23.8165	-12.8
High whee-oo	H	1	Male	1	11	13	19	FOREST	1	25	25	2	25	27	-26.6883	-13.1
High whee-oo	H	1	Male	1	11	14	20	FOREST	1	25	25	2	25	27.4	-27.7087	-12.9
High whee-oo	H	1	Male	1	11	15	21	FOREST	1	25	25	2	25	25	-27.3013	-12.4
High whee-oo	H	1	Male	1	11	16	22	FOREST	1	25	25	2	25	24.6	-29.4189	-13.5
High whee-oo	H	1	Male	1	11	17	23	FOREST	1	25	25	2	25	24.7	-27.5603	-11.7
High whee-oo	H	1	Male	1	11	18	24	FOREST	1	25	25	2	25	26.5	-23.778	-13.9
High whee-oo	H	1	Male	1	11	19	25	FOREST	1	25	25	2	25	24.1	-23.5472	-12.9
High whee-oo	H	1	Male	1	1	1	1	FOREST	1	50	50	3	25	20.6	-22.2225	-11.4
High whee-oo	H	1	Male	1	1	2	2	FOREST	1	50	50	3	25	20.4	-20.926	-10.7
High whee-oo	H	1	Male	1	1	3	3	FOREST	1	50	50	3	25	21.4	-20.926	-10.4
High whee-oo	H	1	Male	1	1	4	4	FOREST	1	50	50	3	25	20.9	-22.2497	-11.7
High whee-oo	H	1	Male	1	1	5	5	FOREST	1	50	50	3	25	21	-25.6552	-12.1
High whee-oo	H	1	Male	1	1	6	6	FOREST	1	50	50	3	25	22.3	-25.59	-12.1
High whee-oo	H	1	Male	1	1	7	7	FOREST	1	50	50	3	25	22.9	-25.1714	-10.5
High whee-oo	H	1	Male	1	1	8	8	FOREST	1	50	50	3	25	22.4	-24.0162	-10.8
High whee-oo	H	1	Male	1	1	9	9	FOREST	1	50	50	3	25	23.9	-26.6729	-11.5
High whee-oo	H	1	Male	1	1	10	10	FOREST	1	50	50	3	25	24.6	-26.2473	-11.5
High whee-oo	H	1	Male	1	1	11	11	FOREST	1	50	50	3	25	24.9	-24.4332	-11.2
High whee-oo	H	1	Male	1	1	12	12	FOREST	1	50	50	3	25	23.1	-25.3829	-9.8
High whee-oo	H	1	Male	1	1	13	14	FOREST	1	50	50	3	25	23.5	-25.1893	-11
High whee-oo	H	1	Male	1	1	14	15	FOREST	1	50	50	3	25	23.1	-23.2776	-10
High whee-oo	H	1	Male	1	1	15	16	FOREST	1	50	50	3	25	24.2	-26.3887	-11.1
High whee-oo	H	1	Male	1	1	16	17	FOREST	1	50	50	3	25	22.2	-22.2134	-11.5
High whee-oo	H	1	Male	1	1	17	18	FOREST	1	50	50	3	25	23.9	-23.6858	-10
High whee-oo	H	1	Male	1	1	18	19	FOREST	1	50	50	3	25	19	-17.0859	-10.5
High whee-oo	H	1	Male	1	1	19	21	FOREST	1	50	50	3	25	22.4	-23.445	-10.1
High whee-oo	H	1	Male	1	1	20	25	FOREST	1	50	50	3	25	22.5	-20.1998	-10.5
High whee-oo	H	1	Male	1	2	1	2	FOREST	1	50	50	3	23	23.4	-22.3381	-10.1
High whee-oo	H	1	Male	1	2	2	3	FOREST	1	50	50	3	23	24.1	-27.6016	-11.6
High whee-oo	H	1	Male	1	2	3	4	FOREST	1	50	50	3	23	27.3	-27.7605	-11.1
High whee-oo	H	1	Male	1	2	4	5	FOREST	1	50	50	3	23	21.9	-29.2774	-14.3
High whee-oo	H	1	Male	1	2	5	9	FOREST	1	50	50	3	23	24.5	-25.0705	-11.9
High whee-oo	H	1	Male	1	2	6	10	FOREST	1	50	50	3	23	24	-26.0046	-11.3
High whee-oo	H	1	Male	1	2	7	11	FOREST	1	50	50	3	23	26.9	-28.2964	-9.5
High whee-oo	H	1	Male	1	2	8	12	FOREST	1	50	50	3	23	26.7	-25.6719	-11.6
High whee-oo	H	1	Male	1	2	9	13	FOREST	1	50	50	3	23	28	-25.4714	-11.7
High whee-oo	H	1	Male	1	2	10	14	FOREST	1	50	50	3	23	28.3	-27.0616	-11.5
High whee-oo	H	1	Male	1	2	11	15	FOREST	1	50	50	3	23	25.6	-21.678	-11.5
High whee-oo	H	1	Male	1	2	12	16	FOREST	1	50	50	3	23	28	-24.7721	-11.3
High whee-oo	H	1	Male	1	2	13	17	FOREST	1	50	50	3	23	28.4	-29.2966	-11.1
High whee-oo	H	1	Male	1	2	14	18	FOREST	1	50	50	3	23	22.9	-21.2553	-11.5
High whee-oo	H	1	Male	1	2	15	19	FOREST	1	50	50	3	23	27	-27.5463	-11.6
High whee-oo	H	1	Male	1	2	16	21	FOREST	1	50	50	3	23	27.2	-26.2901	-11.7
High whee-oo	H	1	Male	1	2	17	22	FOREST	1	50	50	3	23	27.4	-25.4675	-11.6
High whee-oo	H	1	Male	1	2	18	23	FOREST	1	50	50	3	23	26.7	-25.2909	-11
High whee-oo	H	1	Male	1	2	19	24	FOREST	1	50	50	3	23	25.5	-25.3897	-11
High whee-oo	H	1	Male	1	3	1	1	FOREST	1	50	50	3	20	23.3	-38.4901	-11.2
High whee-oo	H	1	Male	1	3	2	2	FOREST	1	50	50	3	20	21.3	-34.399	-9.9
High whee-oo	H	1	Male	1	3	3	4	FOREST	1	50	50	3	20	13.8	-32.6886	-11.7
High whee-oo	H	1	Male	1	3	4	6	FOREST	1	50	50	3	20	20.5	-35.308	-11.1
High whee-oo	H	1	Male	1	3	5	8	FOREST	1	50	50	3	20	17.8	-32.5914	-11.7
High whee-oo	H	1	Male	1	3	6	9	FOREST	1	50	50	3	20	12.6	-27.4422	-10
High whee-oo	H	1	Male	1	3	7	10	FOREST	1	50	50	3	20	14.2	-28.4857	-10.8
High whee-oo	H	1	Male	1	3	8	11	FOREST	1	50	50	3	20	20.7	-30.7663	-11.6
High whee-oo	H	1	Male	1	3	9	13	FOREST	1	50	50	3	20	23.9	-34.3421	-11.5
High whee-oo	H	1	Male	1	3	10	14	FOREST	1	50	50	3	20	23.7	-32.8088	-11.9
High whee-oo	H	1	Male	1	3	11	15	FOREST	1	50	50	3	20	22.3	-33.0286	-13.2
High whee-oo	H	1	Male	1	3	12	16	FOREST	1	50	50	3	20	18.2	-27.2135	-11.5
High whee-oo	H	1	Male	1	3	13	17	FOREST	1	50	50	3	20	23.6	-32.4422	-10.8
High whee-oo	H	1	Male	1	3	14	18	FOREST	1	50	50	3	20	23.7	-32.5858	-9.8
High whee-oo	H	1	Male	1	3	15	19	FOREST	1	50	50	3	20	21.7	-32.1513	-11.1
High whee-oo	H	1	Male	1	3	16	20	FOREST	1	50	50	3	20	23	-34.0629	-10.3
High whee-oo	H	1	Male	1	4	1	2	FOREST	1	50	50	3	20	22.1	-24.4424	-14.9
High whee-oo	H	1	Male	1	4	2	3	FOREST	1	50	50	3	20	25.7	-27.0091	-14
High whee-oo	H	1	Male	1	4	3	4	FOREST	1	50	50	3	20	25.8	-29.6312	-12.1
High whee-oo	H	1	Male	1	4	4	5	FOREST	1	50	50	3	20	24.5	-25.1035	-12.5
High whee-oo	H	1	Male	1	4	5	6	FOREST	1	50	50	3	20	27	-28.77	-13.3
High whee-oo	H	1	Male	1	4	6	7	FOREST	1	50	50	3	20	27.7	-28.1684	-13.2
High whee-oo	H	1	Male	1	4	7	8	FOREST	1	50	50	3	20	26.2	-25.0528	-13.4
High whee-oo	H	1	Male	1	4	8	9	FOREST	1	50	50	3	20	22.3	-23.3384	-13.4
High whee-oo	H	1	Male	1	4	9	10	FOREST	1	50	50	3	20	22.9	-24.0204	-12.6
High whee-oo	H	1	Male	1	4	10	11	FOREST	1	50	50	3	20	22.4	-23.4042	-12.1
High whee-oo	H	1	Male	1	4	11	12	FOREST	1	50	50	3	20	20.4	-20.8387	-12.4
High whee-oo	H	1	Male	1	4	12	13	FOREST	1	50	50	3	20	22.8	-22.6953	-12.4
High whee-oo	H	1	Male	1	4	13	14	FOREST	1	50	50	3	20	21.3	-21.9545	-12.1
High whee-oo	H	1	Male	1	4	14	16	FOREST	1	50	50	3	20	22.3	-26.8906	-12.9
High whee-oo	H	1	Male	1	4	15	17	FOREST	1	50	50	3	20	21.3	-21.3391	-13.7
High whee-oo	H	1	Male	1	4	16	18	FOREST	1	50	50	3	20	23.4	-25.6091	-13.1
High whee-oo	H	1	Male	1	4	17	19	FOREST	1	50	50	3	20	19.9	-21.4637	-12.4
High whee-oo	H	1	Male	1	4	18	20	FOREST	1	50	50	3	20	18.8	-21.6162	-14.2
High whee-oo	H	1	Male	1	4	1	2	FOREST	1	50	50	3	20	21.4	-29.8962	-10.7
High whee-oo	H	1	Male	1	5	2	3	FOREST	1	50	50	3	20	19.1	-26.2095	-11
High whee-oo	H	1	Male	1	5	3	4	FOREST	1	50	50	3	20	19.3	-22.2469	-10.1
High whee-oo	H	1	Male	1	5	4	5	FOREST	1	50	50	3	20	22.3	-24.2583	-9.5
High whee-oo	H	1	Male	1	5	5	6	FOREST	1	50	50	3	20	23.2	-26.7951	-10.3
High whee-oo	H	1	Male	1	5	6	7	FOREST	1	50	50	3	20	20.7	-25.2737	-9.6
High whee-oo	H	1	Male	1	5	7	8	FOREST	1	50	50	3	20	23.1	-30.5958	-10.1
High whee-oo	H	1	Male	1	5	8	9	FOREST	1	50	50	3	20	22.7	-28.3922	-9.3
High whee-oo	H	1	Male	1	5	9	10	FOREST	1	50	50	3	20	18.3	-24.4335	-11.4
High whee-oo	H	1	Male	1	5	10	11	FOREST	1	50	50	3	20	17.5	-24.0835	-11.1
High whee-oo	H	1	Male	1	5	11	12	FOREST	1	50	50	3	20	22	-27.1575	-10.4
High whee-oo	H	1	Male	1	5	12	13	FOREST	1	50	50	3	20	20.3	-26.2633	-10.3
High whee-oo	H	1	Male	1	5	13	16	FOREST	1	50	50	3	20	21.5	-24.7931	-10.6
High whee-oo	H	1	Male	1	5	14	17	FOREST	1	50	50	3	20	24	-27.2363	-11
High whee-oo	H	1	Male	1	5	15	18	FOREST	1	50	50	3	20	22.1	-23.5336	-10.8
High whee-oo	H	1	Male	1	5	16	19	FOREST	1	50	50	3	20	22.3	-24.156	-9.9
High whee-oo	H	1	Male	1	6	1	2	FOREST	1	50	50	3	22	22.5	-24.0034	-11.2
High whee-oo	H	1	Male	1	6	2	3	FOREST	1	50	50	3	22	26.6	-29.405	-10.9
High whee-oo	H	1	Male	1	6	3	4	FOREST	1	50	50	3	22	18.7	-26.6379	-10.8
High whee-oo	H	1	Male	1	6	4	5	FOREST	1	50	50	3	22	24	-32.5182	-11.1
High whee-oo	H	1	Male	1	6	5	6	FOREST	1	50	50	3	22	20.1	-28.082	-11
High whee-oo	H	1	Male	1	6	6	7	FOREST	1	50	50	3	22	20.6	-33.0529	-10.7
High whee-oo	H	1	Male	1	6	7	8	FOREST	1	50	50	3	22	17.8	-27.473	-11.2
High whee-oo	H	1	Male	1	6	8	9	FOREST	1	50	50	3	22	21.4	-24.3435	-10.6
High whee-oo	H	1	Male	1	6	9	10	FOREST	1	50	50	3	22	21.5	-24.2007	-9.4
High whee-oo	H	1	Male	1	6	10	12	FOREST	1	50	50	3	22	20.7	-22.9262	-11.3
High whee-oo	H	1	Male	1	6	11	13	FOREST	1	50	50	3	22	20.3	-23.1553	-11
High whee-oo	H	1	Male	1	6	12	14	FOREST	1	50	50	3	22	26.9	-29.1261	-11.5
High whee-oo	H	1	Male	1	6	13	15	FOREST	1	50	50	3	22	22.9	-26.555	-11
High whee-oo	H	1	Male	1	6	14	16	FOREST	1	50	50	3	22	24.9	-26.586	-10.2
High whee-oo	H	1	Male	1	6	15	17	FOREST	1	50	50	3	22	17.8	-21.4204	-11.8
High whee-oo	H	1	Male	1	6	16	20	FOREST	1	50	50	3	22	22.1	-27.6937	-10.6
High whee-oo	H	1	Male	1	6	17	21	FOREST	1	50	50	3	22	20.3	-26.6304	-11.1
High whee-oo	H	1	Male	1	7	1	2	FOREST	1	50	50	3	21	17	-30.9331	-11
High whee-oo	H	1	Male	1	7	2	3	FOREST	1	50	50	3	21	17.8	-30.3007	-11.3
High whee-oo	H	1	Male	1	7	3	4	FOREST	1	50	50	3	21	20.9	-25.5521	-10.6
High whee-oo	H	1	Male	1	7	4	5	FOREST	1	50	50	3	21	15.6	-26.6644	-11.8
High whee-oo	H	1	Male	1	7	5	6	FOREST	1	50	50	3	21	19.3	-29.6868	-10.2
High whee-oo	H	1	Male	1	7	6	7	FOREST	1	50	50	3	21	21.3	-33.8521	-12.6
High whee-oo	H	1	Male	1	7	7	8	FOREST	1	50	50	3	21	19.4	-22.4094	-10.4
High whee-oo	H	1	Male	1	7	8	9	FOREST	1	50	50	3	21	21.4	-26.601	-10.2
High whee-oo	H	1	Male	1	7	9	10	FOREST	1	50	50	3	21	21.4	-33.2986	-10.3
High whee-oo	H	1	Male	1	7	10	11	FOREST	1	50	50	3	21	22.4	-31.1738	-10.6
High whee-oo	H	1	Male	1	7	11	12	FOREST	1	50	50	3	21	19.7	-25.8598	-10.8
High whee-oo	H	1	Male	1	7	12	16	FOREST	1	50	50	3	21	24.2	-30.0133	-11.2
High whee-oo	H	1	Male	1	7	13	17	FOREST	1	50	50	3	21	23.1	-30.4753	-10.6
High whee-oo	H	1	Male	1	7	14	18	FOREST	1	50	50	3	21	24.3	-26.7514	-11.7
High whee-oo	H	1	Male	1	7	15	19	FOREST	1	50	50	3	21	21.8	-28.5332	-10.9
High whee-oo	H	1	Male	1	7	16	20	FOREST	1	50	50	3	21	21.9	-24.8529	-10.3
High whee-oo	H	1	Male	1	7	17	21	FOREST	1	50	50	3	21	22.9	-29.0647	-11.3
High whee-oo	H	1	Male	1	8	1	1	FOREST	1	50	50	3	21	23.1	-33.4195	-10.6
High whee-oo	H	1	Male	1	8	2	4	FOREST	1	50	50	3	21	20.7	-28.8003	-8.8
High whee-oo	H	1	Male	1	8	3	8	FOREST	1	50	50	3	21	23.3	-31.364	-10
High whee-oo	H	1	Male	1	8	4	9	FOREST	1	50	50	3	21	24.2	-31.8958	-10.6
High whee-oo	H	1	Male	1	8	5	17	FOREST	1	50	50	3	21	21.5	-28.7716	-12.3
High whee-oo	H	1	Male	1	8	6	21	FOREST	1	50	50	3	21	23.5	-32.6686	-10.6
High whee-oo	H	1	Male	1	9	1	1	FOREST	1	50	50	3	24	24.3	-28.1093	-12.5
High whee-oo	H	1	Male	1	9	2	2	FOREST	1	50	50	3	24	27.1	-27.4491	-11.6
High whee-oo	H	1	Male	1	9	3	6	FOREST	1	50	50	3	24	14.4	-14.6584	-11.1
High whee-oo	H	1	Male	1	9	4	19	FOREST	1	50	50	3	24	13.9	-17.7485	-12.2
High whee-oo	H	1	Male	1	10	1	7	FOREST	1	50	50	3	23	20.1	-18.329	-11.6
High whee-oo	H	1	Male	1	10	2	13	FOREST	1	50	50	3	23	19.8	-22.6622	-10.7
High whee-oo	H	1	Male	1	10	3	14	FOREST	1	50	50	3	23	19.1	-20.133	-10.8
High whee-oo	H	1	Male	1	10	4	16	FOREST	1	50	50	3	23	19.6	-14.1958	-11.8
High whee-oo	H	1	Male	1	10	5	18	FOREST	1	50	50	3	23	21.2	-18.3708	-11.3
High whee-oo	H	1	Male	1	10	6	19	FOREST	1	50	50	3	23	21.3	-19.7998	-11.1
High whee-oo	H	1	Male	1	10	7	21	FOREST	1	50	50	3	23	21.6	-22.304	-10.4
High whee-oo	H	1	Male	1	11	1	1	FOREST	1	50	50	3	25	16.4	-28.1545	-14
High whee-oo	H	1	Male	1	11	2	3	FOREST	1	50	50	3	25	20.7	-28.1685	-12
High whee-oo	H	1	Male	1	11	3	5	FOREST	1	50	50	3	25	21.9	-24.8677	-13.1
High whee-oo	H	1	Male	1	11	4	6	FOREST	1	50	50	3	25	18.9	-24.0825	-14.2
High whee-oo	H	1	Male	1	11	5	11	FOREST	1	50	50	3	25	22.2	-26.923	-12.3
High whee-oo	H	1	Male	1	11	6	12	FOREST	1	50	50	3	25	21	-24.6581	-12.9
High whee-oo	H	1	Male	1	11	7	13	FOREST	1	50	50	3	25	19.8	-23.2391	-14.3
High whee-oo	H	1	Male	1	11	8	14	FOREST	1	50	50	3	25	21.6	-25.7314	-14.2
High whee-oo	H	1	Male	1	11	9	15	FOREST	1	50	50	3	25	21.8	-24.0563	-13.2
High whee-oo	H	1	Male	1	11	10	16	FOREST	1	50	50	3	25	23.8	-22.4995	-14
High whee-oo	H	1	Male	1	11	11	17	FOREST	1	50	50	3	25	21.9	-32.1915	-13.9
High whee-oo	H	1	Male	1	11	12	18	FOREST	1	50	50	3	25	21.4	-21.732	-12.7
High whee-oo	H	1	Male	1	11	13	19	FOREST	1	50	50	3	25	21.8	-22.676	-13.5
High whee-oo	H	1	Male	1	11	14	20	FOREST	1	50	50	3	25	23.1	-24.7794	-13.1
High whee-oo	H	1	Male	1	11	15	21	FOREST	1	50	50	3	25	21.1	-24.5527	-12.2
High whee-oo	H	1	Male	1	11	16	22	FOREST	1	50	50	3	25	21.2	-27.5112	-14.5
High whee-oo	H	1	Male	1	11	17	23	FOREST	1	50	50	3	25	21.6	-26.1344	-13.8
High whee-oo	H	1	Male	1	11	18	24	FOREST	1	50	50	3	25	21.3	-19.7845	-13.9
High whee-oo	H	1	Male	1	11	19	25	FOREST	1	50	50	3	25	21.3	-21.8727	-12
High whee-oo	H	1	Male	1	1	1	1	FOREST	1	100	100	4	25	8.6	-3.01861	-5.4
High whee-oo	H	1	Male	1	1	2	2	FOREST	1	100	100	4	25	8.6	-2.38779	-13.6
High whee-oo	H	1	Male	1	1	3	3	FOREST	1	100	100	4	25	9.3	-1.12268	-7.8
High whee-oo	H	1	Male	1	1	4	4	FOREST	1	100	100	4	25	10.2	-3.49771	-10.2
High whee-oo	H	1	Male	1	1	5	5	FOREST	1	100	100	4	25	9.2	-6.12221	-7.7
High whee-oo	H	1	Male	1	1	6	6	FOREST	1	100	100	4	25	9.6	-4.68391	-9
High whee-oo	H	1	Male	1	1	7	7	FOREST	1	100	100	4	25	10.2	-4.24893	-9
High whee-oo	H	1	Male	1	1	8	8	FOREST	1	100	100	4	25	9.5	-2.74755	-9.4
High whee-oo	H	1	Male	1	1	9	9	FOREST	1	100	100	4	25	10	-4.33595	-8.6
High whee-oo	H	1	Male	1	1	10	10	FOREST	1	100	100	4	25	10	-3.46928	-9.1
High whee-oo	H	1	Male	1	1	11	11	FOREST	1	100	100	4	25	9.7	-0.710704	-9.7
High whee-oo	H	1	Male	1	1	12	12	FOREST	1	100	100	4	25	10.8	-4.50488	-9.3
High whee-oo	H	1	Male	1	1	13	14	FOREST	1	100	100	4	25	10.3	-4.001	-8.8
High whee-oo	H	1	Male	1	1	14	15	FOREST	1	100	100	4	25	10.5	-2.64115	-8.7
High whee-oo	H	1	Male	1	1	15	16	FOREST	1	100	100	4	25	10.4	-4.8768	-8
High whee-oo	H	1	Male	1	1	16	17	FOREST	1	100	100	4	25	11.3	-3.36352	-9.3
High whee-oo	H	1	Male	1	1	17	18	FOREST	1	100	100	4	25	10.1	-1.72689	-8.5
High whee-oo	H	1	Male	1	1	18	19	FOREST	1	100	100	4	25	10.9	-0.790391	-9.1
High whee-oo	H	1	Male	1	1	19	21	FOREST	1	100	100	4	25	9.6	-2.60106	-9.9
High whee-oo	H	1	Male	1	1	20	25	FOREST	1	100	100	4	25	10	0.697491	-9.4
High whee-oo	H	1	Male	1	2	1	2	FOREST	1	100	100	4	23	14.5	-5.45987	-7.3
High whee-oo	H	1	Male	1	2	2	3	FOREST	1	100	100	4	23	11.7	-6.92567	-9.8
High whee-oo	H	1	Male	1	2	3	4	FOREST	1	100	100	4	23	12.4	-4.29712	-10.8
High whee-oo	H	1	Male	1	2	4	5	FOREST	1	100	100	4	23	13.4	-12.4239	-9
High whee-oo	H	1	Male	1	2	5	9	FOREST	1	100	100	4	23	13.3	-5.53045	-9.2
High whee-oo	H	1	Male	1	2	6	10	FOREST	1	100	100	4	23	11	-4.75886	-9.8
High whee-oo	H	1	Male	1	2	7	11	FOREST	1	100	100	4	23	12.3	-4.97639	-8.6
High whee-oo	H	1	Male	1	2	8	12	FOREST	1	100	100	4	23	13.2	-3.73457	-8.7
High whee-oo	H	1	Male	1	2	9	13	FOREST	1	100	100	4	23	14	-3.43608	-8.8
High whee-oo	H	1	Male	1	2	10	14	FOREST	1	100	100	4	23	14.1	-4.93176	-9.5
High whee-oo	H	1	Male	1	2	11	15	FOREST	1	100	100	4	23	15	-4.31003	-9.9
High whee-oo	H	1	Male	1	2	12	16	FOREST	1	100	100	4	23	14.6	-4.42712	-9.5
High whee-oo	H	1	Male	1	2	13	17	FOREST	1	100	100	4	23	14.7	-8.64122	-9.5
High whee-oo	H	1	Male	1	2	14	18	FOREST	1	100	100	4	23	11.9	-3.2423	-10.8
High whee-oo	H	1	Male	1	2	15	19	FOREST	1	100	100	4	23	12.9	-6.40184	-11.4
High whee-oo	H	1	Male	1	2	16	21	FOREST	1	100	100	4	23	12.4	-4.03164	-8.8
High whee-oo	H	1	Male	1	2	17	22	FOREST	1	100	100	4	23	11.1	-1.78422	-10.4
High whee-oo	H	1	Male	1	2	18	23	FOREST	1	100	100	4	23	12.7	-3.69422	-9.2
High whee-oo	H	1	Male	1	2	19	24	FOREST	1	100	100	4	23	13.8	-5.83014	-8.7
High whee-oo	H	1	Male	1	3	1	1	FOREST	1	100	100	4	20	7.3	-14.9303	-7.8
High whee-oo	H	1	Male	1	3	2	2	FOREST	1	100	100	4	20	7.5	-13.1653	-5.3
High whee-oo	H	1	Male	1	3	3	4	FOREST	1	100	100	4	20	7.9	-19.2617	-7.9
High whee-oo	H	1	Male	1	3	4	6	FOREST	1	100	100	4	20	10.3	-16.6983	-6.9
High whee-oo	H	1	Male	1	3	5	8	FOREST	1	100	100	4	20	6.2	-14.7656	-9.2
High whee-oo	H	1	Male	1	3	6	9	FOREST	1	100	100	4	20	9.9	-18.081	-7.6
High whee-oo	H	1	Male	1	3	7	10	FOREST	1	100	100	4	20	8.4	-15.7169	-8.4
High whee-oo	H	1	Male	1	3	8	11	FOREST	1	100	100	4	20	8.9	-11.2071	-7.7
High whee-oo	H	1	Male	1	3	9	13	FOREST	1	100	100	4	20	9.3	-12.1866	-8.4
High whee-oo	H	1	Male	1	3	10	14	FOREST	1	100	100	4	20	8.7	-9.62508	-9
High whee-oo	H	1	Male	1	3	11	15	FOREST	1	100	100	4	20	10.6	-13.7283	-9.4
High whee-oo	H	1	Male	1	3	12	16	FOREST	1	100	100	4	20	8.6	-10.0199	-8.5
High whee-oo	H	1	Male	1	3	13	17	FOREST	1	100	100	4	20	9.1	-10.05	-8.2
High whee-oo	H	1	Male	1	3	14	18	FOREST	1	100	100	4	20	10.3	-11.2384	-7.8
High whee-oo	H	1	Male	1	3	15	19	FOREST	1	100	100	4	20	11.8	-14.0383	-7.6
High whee-oo	H	1	Male	1	3	16	20	FOREST	1	100	100	4	20	7	-10.96	-11.6
High whee-oo	H	1	Male	1	4	1	2	FOREST	1	100	100	4	20	9.9	-4.29089	-10.9
High whee-oo	H	1	Male	1	4	2	3	FOREST	1	100	100	4	20	10.9	-3.86956	-10.5
High whee-oo	H	1	Male	1	4	3	4	FOREST	1	100	100	4	20	9.3	-4.74321	-11
High whee-oo	H	1	Male	1	4	4	5	FOREST	1	100	100	4	20	11.8	-4.33445	-10.8
High whee-oo	H	1	Male	1	4	5	6	FOREST	1	100	100	4	20	12.2	-5.50306	-11.6
High whee-oo	H	1	Male	1	4	6	7	FOREST	1	100	100	4	20	13.1	-5.8533	-7.9
High whee-oo	H	1	Male	1	4	7	8	FOREST	1	100	100	4	20	9	0.107596	-16.4
High whee-oo	H	1	Male	1	4	8	9	FOREST	1	100	100	4	20	12.9	-5.88904	-11.4
High whee-oo	H	1	Male	1	4	9	10	FOREST	1	100	100	4	20	11.6	-4.31696	-11.1
High whee-oo	H	1	Male	1	4	10	11	FOREST	1	100	100	4	20	12.9	-5.44887	-10.1
High whee-oo	H	1	Male	1	4	11	12	FOREST	1	100	100	4	20	11.8	-4.45887	-10.8
High whee-oo	H	1	Male	1	4	12	13	FOREST	1	100	100	4	20	13.1	-5.11181	-9.7
High whee-oo	H	1	Male	1	4	13	14	FOREST	1	100	100	4	20	11	-3.8263	-10.7
High whee-oo	H	1	Male	1	4	14	16	FOREST	1	100	100	4	20	11.4	-8.3727	-9
High whee-oo	H	1	Male	1	4	15	17	FOREST	1	100	100	4	20	12.4	-3.95877	-11.1
High whee-oo	H	1	Male	1	4	16	18	FOREST	1	100	100	4	20	13	-7.03258	-9.6
High whee-oo	H	1	Male	1	4	17	19	FOREST	1	100	100	4	20	12.4	-6.1162	-10.7
High whee-oo	H	1	Male	1	4	18	20	FOREST	1	100	100	4	20	10.1	-4.78554	-12.1
High whee-oo	H	1	Male	1	4	1	2	FOREST	1	100	100	4	20	12.6	-13.7512	-10.1
High whee-oo	H	1	Male	1	5	2	3	FOREST	1	100	100	4	20	12.7	-12.8675	-10.6
High whee-oo	H	1	Male	1	5	3	4	FOREST	1	100	100	4	20	11	-7.08579	-9.1
High whee-oo	H	1	Male	1	5	4	5	FOREST	1	100	100	4	20	13.2	-7.96877	-6.2
High whee-oo	H	1	Male	1	5	5	6	FOREST	1	100	100	4	20	12.6	-8.73294	-9
High whee-oo	H	1	Male	1	5	6	7	FOREST	1	100	100	4	20	12.7	-10.0522	-8.5
High whee-oo	H	1	Male	1	5	7	8	FOREST	1	100	100	4	20	11.6	-11.0003	-8.6
High whee-oo	H	1	Male	1	5	8	9	FOREST	1	100	100	4	20	11.4	-8.99305	-8.4
High whee-oo	H	1	Male	1	5	9	10	FOREST	1	100	100	4	20	12	-10.1107	-10
High whee-oo	H	1	Male	1	5	10	11	FOREST	1	100	100	4	20	10.3	-9.29122	-9.8
High whee-oo	H	1	Male	1	5	11	12	FOREST	1	100	100	4	20	12.7	-11.3342	-11.3
High whee-oo	H	1	Male	1	5	12	13	FOREST	1	100	100	4	20	11.5	-10.2276	-9.8
High whee-oo	H	1	Male	1	5	13	16	FOREST	1	100	100	4	20	10.9	-7.4073	-10.6
High whee-oo	H	1	Male	1	5	14	17	FOREST	1	100	100	4	20	11.9	-8.31613	-10
High whee-oo	H	1	Male	1	5	15	18	FOREST	1	100	100	4	20	12.7	-6.28495	-9.2
High whee-oo	H	1	Male	1	5	16	19	FOREST	1	100	100	4	20	13.2	-8.25447	-10
High whee-oo	H	1	Male	1	6	1	2	FOREST	1	100	100	4	22	9.8	-3.71528	-7.7
High whee-oo	H	1	Male	1	6	2	3	FOREST	1	100	100	4	22	11	-5.60091	-8.8
High whee-oo	H	1	Male	1	6	3	4	FOREST	1	100	100	4	22	9.3	-9.40908	-7.1
High whee-oo	H	1	Male	1	6	4	5	FOREST	1	100	100	4	22	8.3	-9.86377	-11.4
High whee-oo	H	1	Male	1	6	5	6	FOREST	1	100	100	4	22	9.1	-9.51014	-11.1
High whee-oo	H	1	Male	1	6	6	7	FOREST	1	100	100	4	22	9.1	-13.6819	-8.7
High whee-oo	H	1	Male	1	6	7	8	FOREST	1	100	100	4	22	7.6	-9.99065	-9.1
High whee-oo	H	1	Male	1	6	8	9	FOREST	1	100	100	4	22	11.8	-7.51004	-7.9
High whee-oo	H	1	Male	1	6	9	10	FOREST	1	100	100	4	22	11.5	-6.50621	-7.6
High whee-oo	H	1	Male	1	6	10	12	FOREST	1	100	100	4	22	10.9	-5.50391	-9.3
High whee-oo	H	1	Male	1	6	11	13	FOREST	1	100	100	4	22	13.8	-9.39901	-8.9
High whee-oo	H	1	Male	1	6	12	14	FOREST	1	100	100	4	22	10.8	-4.58973	-10.6
High whee-oo	H	1	Male	1	6	13	15	FOREST	1	100	100	4	22	8.9	-4.98965	-10.1
High whee-oo	H	1	Male	1	6	14	16	FOREST	1	100	100	4	22	11.2	-5.07412	-8.3
High whee-oo	H	1	Male	1	6	15	17	FOREST	1	100	100	4	22	9.2	-5.16401	-9.3
High whee-oo	H	1	Male	1	6	16	20	FOREST	1	100	100	4	22	10.3	-8.73766	-12.8
High whee-oo	H	1	Male	1	6	17	21	FOREST	1	100	100	4	22	9.2	-7.73135	-7.7
High whee-oo	H	1	Male	1	7	1	2	FOREST	1	100	100	4	21	9.4	-14.3431	-6.8
High whee-oo	H	1	Male	1	7	2	3	FOREST	1	100	100	4	21	10.7	-14.9776	-7.1
High whee-oo	H	1	Male	1	7	3	4	FOREST	1	100	100	4	21	9.4	-5.85282	-7.9
High whee-oo	H	1	Male	1	7	4	5	FOREST	1	100	100	4	21	8.9	-11.3305	-8.1
High whee-oo	H	1	Male	1	7	5	6	FOREST	1	100	100	4	21	9.2	-11.5136	-7.2
High whee-oo	H	1	Male	1	7	6	7	FOREST	1	100	100	4	21	6.8	-11.0981	-9.3
High whee-oo	H	1	Male	1	7	7	8	FOREST	1	100	100	4	21	9	-3.99651	-8.5
High whee-oo	H	1	Male	1	7	8	9	FOREST	1	100	100	4	21	11.1	-9.00804	-7.6
High whee-oo	H	1	Male	1	7	9	10	FOREST	1	100	100	4	21	7.8	-12.8389	-8.9
High whee-oo	H	1	Male	1	7	10	11	FOREST	1	100	100	4	21	9.9	-12.0147	-8
High whee-oo	H	1	Male	1	7	11	12	FOREST	1	100	100	4	21	8.9	-7.97872	-10.2
High whee-oo	H	1	Male	1	7	12	16	FOREST	1	100	100	4	21	11.5	-9.36495	-8.6
High whee-oo	H	1	Male	1	7	13	17	FOREST	1	100	100	4	21	9.1	-9.85168	-7.7
High whee-oo	H	1	Male	1	7	14	18	FOREST	1	100	100	4	21	10.6	-5.30417	-7.5
High whee-oo	H	1	Male	1	7	15	19	FOREST	1	100	100	4	21	7.5	-7.19653	-7.8
High whee-oo	H	1	Male	1	7	16	20	FOREST	1	100	100	4	21	9.7	-5.92392	-8.4
High whee-oo	H	1	Male	1	7	17	21	FOREST	1	100	100	4	21	8.4	-7.36492	-8
High whee-oo	H	1	Male	1	8	1	1	FOREST	1	100	100	4	21	8.4	-10.5053	-8.3
High whee-oo	H	1	Male	1	8	2	4	FOREST	1	100	100	4	21	10	-10.6962	-7.2
High whee-oo	H	1	Male	1	8	3	8	FOREST	1	100	100	4	21	9.2	-9.58749	-6.5
High whee-oo	H	1	Male	1	8	4	9	FOREST	1	100	100	4	21	8.7	-8.73427	-7.1
High whee-oo	H	1	Male	1	8	5	17	FOREST	1	100	100	4	21	7.8	-8.14262	-10.3
High whee-oo	H	1	Male	1	8	6	21	FOREST	1	100	100	4	21	8.7	-10.6512	-8.1
High whee-oo	H	1	Male	1	9	1	1	FOREST	1	100	100	4	24	8.4	-5.19041	-8.6
High whee-oo	H	1	Male	1	9	2	2	FOREST	1	100	100	4	24	9.9	-2.30991	-9.7
High whee-oo	H	1	Male	1	9	3	6	FOREST	1	100	100	4	24	7.4	-0.00587632	-8
High whee-oo	H	1	Male	1	9	4	19	FOREST	1	100	100	4	24	7.6	-5.00482	-11
High whee-oo	H	1	Male	1	10	1	7	FOREST	1	100	100	4	23	12.6	-3.85285	-9.8
High whee-oo	H	1	Male	1	10	2	13	FOREST	1	100	100	4	23	10.1	-5.2495	-8.9
High whee-oo	H	1	Male	1	10	3	14	FOREST	1	100	100	4	23	11.2	-4.39286	-8.2
High whee-oo	H	1	Male	1	10	4	16	FOREST	1	100	100	4	23	13	0.429668	-8.2
High whee-oo	H	1	Male	1	10	5	18	FOREST	1	100	100	4	23	11.8	-1.13817	-8.8
High whee-oo	H	1	Male	1	10	6	19	FOREST	1	100	100	4	23	8.9	-0.282525	-10.7
High whee-oo	H	1	Male	1	10	7	21	FOREST	1	100	100	4	23	11	-5.596	-8.6
High whee-oo	H	1	Male	1	11	1	1	FOREST	1	100	100	4	25	6.7	-12.2262	-12.5
High whee-oo	H	1	Male	1	11	2	3	FOREST	1	100	100	4	25	6.5	-7.21756	-7.3
High whee-oo	H	1	Male	1	11	3	5	FOREST	1	100	100	4	25	5.4	-2.61243	-12.7
High whee-oo	H	1	Male	1	11	4	6	FOREST	1	100	100	4	25	4.6	-4.39116	-13.6
High whee-oo	H	1	Male	1	11	5	11	FOREST	1	100	100	4	25	7.6	-5.83459	-11
High whee-oo	H	1	Male	1	11	6	12	FOREST	1	100	100	4	25	7.3	-4.92938	-10.1
High whee-oo	H	1	Male	1	11	7	13	FOREST	1	100	100	4	25	6.9	-3.75313	-11.9
High whee-oo	H	1	Male	1	11	8	14	FOREST	1	100	100	4	25	5.7	-3.65177	-13.9
High whee-oo	H	1	Male	1	11	9	15	FOREST	1	100	100	4	25	6.5	-2.73465	-11.2
High whee-oo	H	1	Male	1	11	10	16	FOREST	1	100	100	4	25	8.5	-1.05859	-7.7
High whee-oo	H	1	Male	1	11	11	17	FOREST	1	100	100	4	25	5.1	-9.11213	-21.7
High whee-oo	H	1	Male	1	11	12	18	FOREST	1	100	100	4	25	7	-0.944236	-9.3
High whee-oo	H	1	Male	1	11	13	19	FOREST	1	100	100	4	25	6.7	-1.75536	-14.7
High whee-oo	H	1	Male	1	11	14	20	FOREST	1	100	100	4	25	11	-5.99643	-7.3
High whee-oo	H	1	Male	1	11	15	21	FOREST	1	100	100	4	25	7.1	-4.45834	-10.5
High whee-oo	H	1	Male	1	11	16	22	FOREST	1	100	100	4	25	4.1	-4.58322	-16.5
High whee-oo	H	1	Male	1	11	17	23	FOREST	1	100	100	4	25	6.6	-4.88682	-8.6
High whee-oo	H	1	Male	1	11	18	24	FOREST	1	100	100	4	25	8	-0.429654	-14.1
High whee-oo	H	1	Male	1	11	19	25	FOREST	1	100	100	4	25	9	-3.98443	-11.4
High whee-oo	H	1	Male	1	1	1	1	SHRUBS	2	12.5	12.5	1	25	23.4	5.43868	-20.7
High whee-oo	H	1	Male	1	1	2	2	SHRUBS	2	12.5	12.5	1	25	27.6	0.549179	-21.6
High whee-oo	H	1	Male	1	1	3	3	SHRUBS	2	12.5	12.5	1	25	27.1	3.30647	-20.6
High whee-oo	H	1	Male	1	1	4	4	SHRUBS	2	12.5	12.5	1	25	22.2	5.69209	-23.6
High whee-oo	H	1	Male	1	1	5	5	SHRUBS	2	12.5	12.5	1	25	22.1	-0.0839764	-22.2
High whee-oo	H	1	Male	1	1	6	6	SHRUBS	2	12.5	12.5	1	25	25.6	-6.74892	-16.5
High whee-oo	H	1	Male	1	1	7	7	SHRUBS	2	12.5	12.5	1	25	28.2	-0.766411	-20
High whee-oo	H	1	Male	1	1	8	8	SHRUBS	2	12.5	12.5	1	25	29.3	-2.13399	-20.4
High whee-oo	H	1	Male	1	1	9	9	SHRUBS	2	12.5	12.5	1	25	28.8	-1.46124	-19.8
High whee-oo	H	1	Male	1	1	10	10	SHRUBS	2	12.5	12.5	1	25	30.3	-1.74465	-20.6
High whee-oo	H	1	Male	1	1	11	11	SHRUBS	2	12.5	12.5	1	25	27.7	-1.15276	-21.2
High whee-oo	H	1	Male	1	1	12	12	SHRUBS	2	12.5	12.5	1	25	29.6	-1.70493	-20.8
High whee-oo	H	1	Male	1	1	13	14	SHRUBS	2	12.5	12.5	1	25	21.4	6.6691	-20.5
High whee-oo	H	1	Male	1	1	14	15	SHRUBS	2	12.5	12.5	1	25	30.1	-5.79302	-21.2
High whee-oo	H	1	Male	1	1	15	16	SHRUBS	2	12.5	12.5	1	25	28.7	-1.27586	-19.7
High whee-oo	H	1	Male	1	1	16	17	SHRUBS	2	12.5	12.5	1	25	29.5	-0.115248	-20.3
High whee-oo	H	1	Male	1	1	17	18	SHRUBS	2	12.5	12.5	1	25	30.6	-2.28663	-19.8
High whee-oo	H	1	Male	1	1	18	19	SHRUBS	2	12.5	12.5	1	25	30.3	-0.512666	-20
High whee-oo	H	1	Male	1	1	19	21	SHRUBS	2	12.5	12.5	1	25	28.4	-1.13301	-20.4
High whee-oo	H	1	Male	1	1	20	25	SHRUBS	2	12.5	12.5	1	25	30.2	-2.4076	-20.6
High whee-oo	H	1	Male	1	2	1	2	SHRUBS	2	12.5	12.5	1	23	30.8	-4.26944	-16.3
High whee-oo	H	1	Male	1	2	2	3	SHRUBS	2	12.5	12.5	1	23	31.3	-6.26647	-19.6
High whee-oo	H	1	Male	1	2	3	4	SHRUBS	2	12.5	12.5	1	23	32.6	-5.25987	-21.2
High whee-oo	H	1	Male	1	2	4	5	SHRUBS	2	12.5	12.5	1	23	31.2	-8.07842	-21.3
High whee-oo	H	1	Male	1	2	5	9	SHRUBS	2	12.5	12.5	1	23	31.5	-2.98248	-20
High whee-oo	H	1	Male	1	2	6	10	SHRUBS	2	12.5	12.5	1	23	31.1	-4.15177	-19.6
High whee-oo	H	1	Male	1	2	7	11	SHRUBS	2	12.5	12.5	1	23	30.3	-1.93524	-19
High whee-oo	H	1	Male	1	2	8	12	SHRUBS	2	12.5	12.5	1	23	31.2	-5.4979	-20.7
High whee-oo	H	1	Male	1	2	9	13	SHRUBS	2	12.5	12.5	1	23	32.9	-6.4292	-21.6
High whee-oo	H	1	Male	1	2	10	14	SHRUBS	2	12.5	12.5	1	23	31.8	-6.38808	-21.2
High whee-oo	H	1	Male	1	2	11	15	SHRUBS	2	12.5	12.5	1	23	30.9	-6.14851	-20.2
High whee-oo	H	1	Male	1	2	12	16	SHRUBS	2	12.5	12.5	1	23	31	-0.501145	-19.7
High whee-oo	H	1	Male	1	2	13	17	SHRUBS	2	12.5	12.5	1	23	30.9	-3.05399	-19.2
High whee-oo	H	1	Male	1	2	14	18	SHRUBS	2	12.5	12.5	1	23	31.2	-2.43394	-19.9
High whee-oo	H	1	Male	1	2	15	19	SHRUBS	2	12.5	12.5	1	23	31.6	-2.5083	-19.5
High whee-oo	H	1	Male	1	2	16	21	SHRUBS	2	12.5	12.5	1	23	31.6	-4.7554	-20.6
High whee-oo	H	1	Male	1	2	17	22	SHRUBS	2	12.5	12.5	1	23	32.1	-4.61661	-21.8
High whee-oo	H	1	Male	1	2	18	23	SHRUBS	2	12.5	12.5	1	23	26.9	2.00004	-19.5
High whee-oo	H	1	Male	1	2	19	24	SHRUBS	2	12.5	12.5	1	23	33	-4.89938	-20
High whee-oo	H	1	Male	1	3	1	1	SHRUBS	2	12.5	12.5	1	20	23.6	-2.70776	-17.7
High whee-oo	H	1	Male	1	3	2	2	SHRUBS	2	12.5	12.5	1	20	23	-10.8496	-17.4
High whee-oo	H	1	Male	1	3	3	4	SHRUBS	2	12.5	12.5	1	20	19.7	-11.7813	-16.5
High whee-oo	H	1	Male	1	3	4	6	SHRUBS	2	12.5	12.5	1	20	22.6	-12.4297	-17.5
High whee-oo	H	1	Male	1	3	5	8	SHRUBS	2	12.5	12.5	1	20	22.3	-11.5695	-18.1
High whee-oo	H	1	Male	1	3	6	9	SHRUBS	2	12.5	12.5	1	20	23.5	-11.7001	-17
High whee-oo	H	1	Male	1	3	7	10	SHRUBS	2	12.5	12.5	1	20	20.2	-12.8311	-16.6
High whee-oo	H	1	Male	1	3	8	11	SHRUBS	2	12.5	12.5	1	20	25.2	-13.3955	-17.9
High whee-oo	H	1	Male	1	3	9	13	SHRUBS	2	12.5	12.5	1	20	28.1	-12.5669	-19
High whee-oo	H	1	Male	1	3	10	14	SHRUBS	2	12.5	12.5	1	20	23.8	-8.16524	-19.9
High whee-oo	H	1	Male	1	3	11	15	SHRUBS	2	12.5	12.5	1	20	25.4	-10.5092	-20.5
High whee-oo	H	1	Male	1	3	12	16	SHRUBS	2	12.5	12.5	1	20	26.1	-11.8249	-18.6
High whee-oo	H	1	Male	1	3	13	17	SHRUBS	2	12.5	12.5	1	20	26	-10.5936	-18.8
High whee-oo	H	1	Male	1	3	14	18	SHRUBS	2	12.5	12.5	1	20	27.8	-10.08	-21
High whee-oo	H	1	Male	1	3	15	19	SHRUBS	2	12.5	12.5	1	20	24.3	-8.86171	-19.3
High whee-oo	H	1	Male	1	3	16	20	SHRUBS	2	12.5	12.5	1	20	30.7	-4.44072	-19.1
High whee-oo	H	1	Male	1	4	1	2	SHRUBS	2	12.5	12.5	1	20	28.5	-4.45298	-25.5
High whee-oo	H	1	Male	1	4	2	3	SHRUBS	2	12.5	12.5	1	20	30.4	-6.48479	-24.8
High whee-oo	H	1	Male	1	4	3	4	SHRUBS	2	12.5	12.5	1	20	29.6	-7.21427	-23.9
High whee-oo	H	1	Male	1	4	4	5	SHRUBS	2	12.5	12.5	1	20	30.9	-7.21273	-23.4
High whee-oo	H	1	Male	1	4	5	6	SHRUBS	2	12.5	12.5	1	20	29.7	-7.05028	-23.4
High whee-oo	H	1	Male	1	4	6	7	SHRUBS	2	12.5	12.5	1	20	29.5	-5.85367	-23.1
High whee-oo	H	1	Male	1	4	7	8	SHRUBS	2	12.5	12.5	1	20	29.7	-7.48637	-23.8
High whee-oo	H	1	Male	1	4	8	9	SHRUBS	2	12.5	12.5	1	20	-29.4	52.2109	-26.6
High whee-oo	H	1	Male	1	4	9	10	SHRUBS	2	12.5	12.5	1	20	31.4	-7.65327	-23.1
High whee-oo	H	1	Male	1	4	10	11	SHRUBS	2	12.5	12.5	1	20	31.4	-8.59547	-22.8
High whee-oo	H	1	Male	1	4	11	12	SHRUBS	2	12.5	12.5	1	20	29.7	-6.6795	-22.7
High whee-oo	H	1	Male	1	4	12	13	SHRUBS	2	12.5	12.5	1	20	30.5	-8.87898	-24.7
High whee-oo	H	1	Male	1	4	13	14	SHRUBS	2	12.5	12.5	1	20	31.2	-9.57904	-24
High whee-oo	H	1	Male	1	4	14	16	SHRUBS	2	12.5	12.5	1	20	30	-9.27612	-25.7
High whee-oo	H	1	Male	1	4	15	17	SHRUBS	2	12.5	12.5	1	20	29.8	-6.65099	-25.1
High whee-oo	H	1	Male	1	4	16	18	SHRUBS	2	12.5	12.5	1	20	29.4	-6.25756	-23.7
High whee-oo	H	1	Male	1	4	17	19	SHRUBS	2	12.5	12.5	1	20	29.1	-6.50267	-24.2
High whee-oo	H	1	Male	1	4	18	20	SHRUBS	2	12.5	12.5	1	20	31	-8.85289	-24.4
High whee-oo	H	1	Male	1	4	1	2	SHRUBS	2	12.5	12.5	1	20	27.7	-3.86152	-16.8
High whee-oo	H	1	Male	1	5	2	3	SHRUBS	2	12.5	12.5	1	20	25.3	-2.68594	-19.3
High whee-oo	H	1	Male	1	5	3	4	SHRUBS	2	12.5	12.5	1	20	29.4	-7.84521	-15.4
High whee-oo	H	1	Male	1	5	4	5	SHRUBS	2	12.5	12.5	1	20	29.1	-2.66949	-16.3
High whee-oo	H	1	Male	1	5	5	6	SHRUBS	2	12.5	12.5	1	20	29.7	-2.48857	-17.1
High whee-oo	H	1	Male	1	5	6	7	SHRUBS	2	12.5	12.5	1	20	29.4	-8.86144	-18.1
High whee-oo	H	1	Male	1	5	7	8	SHRUBS	2	12.5	12.5	1	20	30.2	-1.95628	-16.6
High whee-oo	H	1	Male	1	5	8	9	SHRUBS	2	12.5	12.5	1	20	30	-2.05451	-14.8
High whee-oo	H	1	Male	1	5	9	10	SHRUBS	2	12.5	12.5	1	20	28.5	-4.71144	-16.8
High whee-oo	H	1	Male	1	5	10	11	SHRUBS	2	12.5	12.5	1	20	28.4	-1.7548	-17.3
High whee-oo	H	1	Male	1	5	11	12	SHRUBS	2	12.5	12.5	1	20	29.9	-3.56217	-18.2
High whee-oo	H	1	Male	1	5	12	13	SHRUBS	2	12.5	12.5	1	20	30	-4.52164	-20.5
High whee-oo	H	1	Male	1	5	13	16	SHRUBS	2	12.5	12.5	1	20	30	-4.20079	-19.5
High whee-oo	H	1	Male	1	5	14	17	SHRUBS	2	12.5	12.5	1	20	27.5	-1.41429	-19.3
High whee-oo	H	1	Male	1	5	15	18	SHRUBS	2	12.5	12.5	1	20	29	-1.30205	-18.5
High whee-oo	H	1	Male	1	5	16	19	SHRUBS	2	12.5	12.5	1	20	30.4	-2.50196	-18.1
High whee-oo	H	1	Male	1	6	1	2	SHRUBS	2	12.5	12.5	1	22	29.9	-9.41853	-21.3
High whee-oo	H	1	Male	1	6	2	3	SHRUBS	2	12.5	12.5	1	22	30.6	-6.6144	-22.8
High whee-oo	H	1	Male	1	6	3	4	SHRUBS	2	12.5	12.5	1	22	25.7	-4.38367	-21.3
High whee-oo	H	1	Male	1	6	4	5	SHRUBS	2	12.5	12.5	1	22	26.5	-6.49124	-23.6
High whee-oo	H	1	Male	1	6	5	6	SHRUBS	2	12.5	12.5	1	22	28.7	-6.86409	-22.6
High whee-oo	H	1	Male	1	6	6	7	SHRUBS	2	12.5	12.5	1	22	25.4	-4.69122	-22.2
High whee-oo	H	1	Male	1	6	7	8	SHRUBS	2	12.5	12.5	1	22	27.2	-6.79095	-23.3
High whee-oo	H	1	Male	1	6	8	9	SHRUBS	2	12.5	12.5	1	22	29.5	-7.02232	-21.5
High whee-oo	H	1	Male	1	6	9	10	SHRUBS	2	12.5	12.5	1	22	29.9	-5.30224	-20.5
High whee-oo	H	1	Male	1	6	10	12	SHRUBS	2	12.5	12.5	1	22	30.2	-9.0453	-21.7
High whee-oo	H	1	Male	1	6	11	13	SHRUBS	2	12.5	12.5	1	22	25.7	-2.00019	-17.8
High whee-oo	H	1	Male	1	6	12	14	SHRUBS	2	12.5	12.5	1	22
High whee-oo	H	1	Male	1	6	13	15	SHRUBS	2	12.5	12.5	1	22
High whee-oo	H	1	Male	1	6	14	16	SHRUBS	2	12.5	12.5	1	22
High whee-oo	H	1	Male	1	6	15	17	SHRUBS	2	12.5	12.5	1	22
High whee-oo	H	1	Male	1	6	16	20	SHRUBS	2	12.5	12.5	1	22
High whee-oo	H	1	Male	1	6	17	21	SHRUBS	2	12.5	12.5	1	22
High whee-oo	H	1	Male	1	7	1	2	SHRUBS	2	12.5	12.5	1	21
High whee-oo	H	1	Male	1	7	2	3	SHRUBS	2	12.5	12.5	1	21
High whee-oo	H	1	Male	1	7	3	4	SHRUBS	2	12.5	12.5	1	21
High whee-oo	H	1	Male	1	7	4	5	SHRUBS	2	12.5	12.5	1	21
High whee-oo	H	1	Male	1	7	5	6	SHRUBS	2	12.5	12.5	1	21
High whee-oo	H	1	Male	1	7	6	7	SHRUBS	2	12.5	12.5	1	21
High whee-oo	H	1	Male	1	7	7	8	SHRUBS	2	12.5	12.5	1	21
High whee-oo	H	1	Male	1	7	8	9	SHRUBS	2	12.5	12.5	1	21
High whee-oo	H	1	Male	1	7	9	10	SHRUBS	2	12.5	12.5	1	21
High whee-oo	H	1	Male	1	7	10	11	SHRUBS	2	12.5	12.5	1	21
High whee-oo	H	1	Male	1	7	11	12	SHRUBS	2	12.5	12.5	1	21
High whee-oo	H	1	Male	1	7	12	16	SHRUBS	2	12.5	12.5	1	21
High whee-oo	H	1	Male	1	7	13	17	SHRUBS	2	12.5	12.5	1	21
High whee-oo	H	1	Male	1	7	14	18	SHRUBS	2	12.5	12.5	1	21
High whee-oo	H	1	Male	1	7	15	19	SHRUBS	2	12.5	12.5	1	21
High whee-oo	H	1	Male	1	7	16	20	SHRUBS	2	12.5	12.5	1	21
High whee-oo	H	1	Male	1	7	17	21	SHRUBS	2	12.5	12.5	1	21
High whee-oo	H	1	Male	1	8	1	1	SHRUBS	2	12.5	12.5	1	21	27.2	-7.22694	-17.5
High whee-oo	H	1	Male	1	8	2	4	SHRUBS	2	12.5	12.5	1	21	26.4	-8.65155	-17.8
High whee-oo	H	1	Male	1	8	3	8	SHRUBS	2	12.5	12.5	1	21	25.2	-5.87056	-17.2
High whee-oo	H	1	Male	1	8	4	9	SHRUBS	2	12.5	12.5	1	21	22.3	-3.38126	-14.7
High whee-oo	H	1	Male	1	8	5	17	SHRUBS	2	12.5	12.5	1	21	22.8	-4.2377	-15.9
High whee-oo	H	1	Male	1	8	6	21	SHRUBS	2	12.5	12.5	1	21	24.6	-2.16432	-15.1
High whee-oo	H	1	Male	1	9	1	1	SHRUBS	2	12.5	12.5	1	24	25.1	-0.255692	-23.5
High whee-oo	H	1	Male	1	9	2	2	SHRUBS	2	12.5	12.5	1	24	29.3	-4.32181	-22.1
High whee-oo	H	1	Male	1	9	3	6	SHRUBS	2	12.5	12.5	1	24	28.6	-0.805425	-16.3
High whee-oo	H	1	Male	1	9	4	19	SHRUBS	2	12.5	12.5	1	24	28.6	-1.82981	-18.2
High whee-oo	H	1	Male	1	10	1	7	SHRUBS	2	12.5	12.5	1	23	31.1	-7.45779	-20.1
High whee-oo	H	1	Male	1	10	2	13	SHRUBS	2	12.5	12.5	1	23	26.3	0.742321	-19.6
High whee-oo	H	1	Male	1	10	3	14	SHRUBS	2	12.5	12.5	1	23	30.7	-3.59037	-18.3
High whee-oo	H	1	Male	1	10	4	16	SHRUBS	2	12.5	12.5	1	23	31.1	-2.19757	-20.2
High whee-oo	H	1	Male	1	10	5	18	SHRUBS	2	12.5	12.5	1	23	30.3	-4.8488	-20.3
High whee-oo	H	1	Male	1	10	6	19	SHRUBS	2	12.5	12.5	1	23	31	-3.312	-19.7
High whee-oo	H	1	Male	1	10	7	21	SHRUBS	2	12.5	12.5	1	23	29.8	-1.55609	-19.5
High whee-oo	H	1	Male	1	11	1	1	SHRUBS	2	12.5	12.5	1	25	26.7	-2.91114	-20.8
High whee-oo	H	1	Male	1	11	2	3	SHRUBS	2	12.5	12.5	1	25	26.6	-3.72194	-22.9
High whee-oo	H	1	Male	1	11	3	5	SHRUBS	2	12.5	12.5	1	25	28.5	-5.01863	-23.7
High whee-oo	H	1	Male	1	11	4	6	SHRUBS	2	12.5	12.5	1	25	26.1	-3.95594	-22.8
High whee-oo	H	1	Male	1	11	5	11	SHRUBS	2	12.5	12.5	1	25	27	-4.0624	-21.6
High whee-oo	H	1	Male	1	11	6	12	SHRUBS	2	12.5	12.5	1	25	29.3	-6.72069	-23.6
High whee-oo	H	1	Male	1	11	7	13	SHRUBS	2	12.5	12.5	1	25	38	-26.389	-23.4
High whee-oo	H	1	Male	1	11	8	14	SHRUBS	2	12.5	12.5	1	25	27.3	-4.27228	-24.1
High whee-oo	H	1	Male	1	11	9	15	SHRUBS	2	12.5	12.5	1	25	28.5	-5.73418	-22.5
High whee-oo	H	1	Male	1	11	10	16	SHRUBS	2	12.5	12.5	1	25	27.4	-4.94811	-22.4
High whee-oo	H	1	Male	1	11	11	17	SHRUBS	2	12.5	12.5	1	25	28.2	-7.96581	-23.6
High whee-oo	H	1	Male	1	11	12	18	SHRUBS	2	12.5	12.5	1	25	29.2	-9.20961	-23.2
High whee-oo	H	1	Male	1	11	13	19	SHRUBS	2	12.5	12.5	1	25	28.4	-6.53508	-23.1
High whee-oo	H	1	Male	1	11	14	20	SHRUBS	2	12.5	12.5	1	25	29.1	-7.7608	-22.4
High whee-oo	H	1	Male	1	11	15	21	SHRUBS	2	12.5	12.5	1	25	29.6	-8.12967	-22
High whee-oo	H	1	Male	1	11	16	22	SHRUBS	2	12.5	12.5	1	25	26.7	-6.28519	-22
High whee-oo	H	1	Male	1	11	17	23	SHRUBS	2	12.5	12.5	1	25	28.1	-7.14992	-22.9
High whee-oo	H	1	Male	1	11	18	24	SHRUBS	2	12.5	12.5	1	25	29.4	-8.95484	-25.5
High whee-oo	H	1	Male	1	11	19	25	SHRUBS	2	12.5	12.5	1	25	28.3	-5.89294	-23.4
High whee-oo	H	1	Male	1	1	1	1	SHRUBS	2	25	25	2	25	14.6	11.8381	-19.8
High whee-oo	H	1	Male	1	1	2	2	SHRUBS	2	25	25	2	25	14.1	12.8007	-18.3
High whee-oo	H	1	Male	1	1	3	3	SHRUBS	2	25	25	2	25	16.7	11.2019	-16.9
High whee-oo	H	1	Male	1	1	4	4	SHRUBS	2	25	25	2	25	15.8	10.6627	-20.1
High whee-oo	H	1	Male	1	1	5	5	SHRUBS	2	25	25	2	25	13.1	8.06279	-19.8
High whee-oo	H	1	Male	1	1	6	6	SHRUBS	2	25	25	2	25
High whee-oo	H	1	Male	1	1	7	7	SHRUBS	2	25	25	2	25	12.7	14.2239	-19.2
High whee-oo	H	1	Male	1	1	8	8	SHRUBS	2	25	25	2	25	13.9	13.0412	-16.8
High whee-oo	H	1	Male	1	1	9	9	SHRUBS	2	25	25	2	25	14.4	9.86972	-14.7
High whee-oo	H	1	Male	1	1	10	10	SHRUBS	2	25	25	2	25	15.7	12.0944	-16.6
High whee-oo	H	1	Male	1	1	11	11	SHRUBS	2	25	25	2	25	17.3	6.88186	-19
High whee-oo	H	1	Male	1	1	12	12	SHRUBS	2	25	25	2	25
High whee-oo	H	1	Male	1	1	13	14	SHRUBS	2	25	25	2	25	18.2	6.30073	-16.9
High whee-oo	H	1	Male	1	1	14	15	SHRUBS	2	25	25	2	25	18.1	3.52248	-19.2
High whee-oo	H	1	Male	1	1	15	16	SHRUBS	2	25	25	2	25
High whee-oo	H	1	Male	1	1	16	17	SHRUBS	2	25	25	2	25	16.4	9.51604	-18.2
High whee-oo	H	1	Male	1	1	17	18	SHRUBS	2	25	25	2	25	16.3	9.59798	-17.9
High whee-oo	H	1	Male	1	1	18	19	SHRUBS	2	25	25	2	25	16.6	9.99697	-15.6
High whee-oo	H	1	Male	1	1	19	21	SHRUBS	2	25	25	2	25	16.7	7.53436	-18.5
High whee-oo	H	1	Male	1	1	20	25	SHRUBS	2	25	25	2	25	19.3	4.46833	-18.6
High whee-oo	H	1	Male	1	2	1	2	SHRUBS	2	25	25	2	23	13.8	8.54659	-7.3
High whee-oo	H	1	Male	1	2	2	3	SHRUBS	2	25	25	2	23
High whee-oo	H	1	Male	1	2	3	4	SHRUBS	2	25	25	2	23	18.1	8.66825	-18.4
High whee-oo	H	1	Male	1	2	4	5	SHRUBS	2	25	25	2	23	18.2	3.10631	-21.1
High whee-oo	H	1	Male	1	2	5	9	SHRUBS	2	25	25	2	23	19.4	5.95175	-19.4
High whee-oo	H	1	Male	1	2	6	10	SHRUBS	2	25	25	2	23	17	7.4258	-19.9
High whee-oo	H	1	Male	1	2	7	11	SHRUBS	2	25	25	2	23	17.7	7.58417	-18.6
High whee-oo	H	1	Male	1	2	8	12	SHRUBS	2	25	25	2	23	19.4	3.70202	-18.1
High whee-oo	H	1	Male	1	2	9	13	SHRUBS	2	25	25	2	23	20.5	3.23182	-18.8
High whee-oo	H	1	Male	1	2	10	14	SHRUBS	2	25	25	2	23	19.3	4.249	-17.5
High whee-oo	H	1	Male	1	2	11	15	SHRUBS	2	25	25	2	23	20.3	2.68721	-20.1
High whee-oo	H	1	Male	1	2	12	16	SHRUBS	2	25	25	2	23	19.8	6.85699	-19.4
High whee-oo	H	1	Male	1	2	13	17	SHRUBS	2	25	25	2	23	19.5	5.88326	-21.2
High whee-oo	H	1	Male	1	2	14	18	SHRUBS	2	25	25	2	23	19.5	7.15711	-19.6
High whee-oo	H	1	Male	1	2	15	19	SHRUBS	2	25	25	2	23	18.9	8.52645	-18.5
High whee-oo	H	1	Male	1	2	16	21	SHRUBS	2	25	25	2	23
High whee-oo	H	1	Male	1	2	17	22	SHRUBS	2	25	25	2	23	19.7	5.7086	-20.6
High whee-oo	H	1	Male	1	2	18	23	SHRUBS	2	25	25	2	23
High whee-oo	H	1	Male	1	2	19	24	SHRUBS	2	25	25	2	23	17.1	7.99097	-20.2
High whee-oo	H	1	Male	1	3	1	1	SHRUBS	2	25	25	2	20	11.5	6.79205	-18.7
High whee-oo	H	1	Male	1	3	2	2	SHRUBS	2	25	25	2	20
High whee-oo	H	1	Male	1	3	3	4	SHRUBS	2	25	25	2	20	12.8	-6.42426	-15.6
High whee-oo	H	1	Male	1	3	4	6	SHRUBS	2	25	25	2	20	15.5	-7.89122	-16.7
High whee-oo	H	1	Male	1	3	5	8	SHRUBS	2	25	25	2	20
High whee-oo	H	1	Male	1	3	6	9	SHRUBS	2	25	25	2	20	13.7	-3.55979	-15.2
High whee-oo	H	1	Male	1	3	7	10	SHRUBS	2	25	25	2	20	15.1	-10.4994	-15.5
High whee-oo	H	1	Male	1	3	8	11	SHRUBS	2	25	25	2	20	17.8	-8.80905	-16.6
High whee-oo	H	1	Male	1	3	9	13	SHRUBS	2	25	25	2	20	12.6	2.18523	-17.3
High whee-oo	H	1	Male	1	3	10	14	SHRUBS	2	25	25	2	20	14.6	-3.03548	-18.9
High whee-oo	H	1	Male	1	3	11	15	SHRUBS	2	25	25	2	20	14.8	-2.6749	-14.2
High whee-oo	H	1	Male	1	3	12	16	SHRUBS	2	25	25	2	20	13.2	-1.17308	-20.4
High whee-oo	H	1	Male	1	3	13	17	SHRUBS	2	25	25	2	20	14	-0.16309	-17
High whee-oo	H	1	Male	1	3	14	18	SHRUBS	2	25	25	2	20	16.4	0.162469	-20.9
High whee-oo	H	1	Male	1	3	15	19	SHRUBS	2	25	25	2	20	12.4	1.9913	-16.9
High whee-oo	H	1	Male	1	3	16	20	SHRUBS	2	25	25	2	20	17.7	5.59662	-18.7
High whee-oo	H	1	Male	1	4	1	2	SHRUBS	2	25	25	2	20	17.8	4.87361	-21.6
High whee-oo	H	1	Male	1	4	2	3	SHRUBS	2	25	25	2	20	16.8	5.10269	-19.9
High whee-oo	H	1	Male	1	4	3	4	SHRUBS	2	25	25	2	20	16.8	3.83306	-19.3
High whee-oo	H	1	Male	1	4	4	5	SHRUBS	2	25	25	2	20	17.4	3.41558	-21.4
High whee-oo	H	1	Male	1	4	5	6	SHRUBS	2	25	25	2	20	18.2	2.01572	-20.2
High whee-oo	H	1	Male	1	4	6	7	SHRUBS	2	25	25	2	20	18.1	1.48453	-18.1
High whee-oo	H	1	Male	1	4	7	8	SHRUBS	2	25	25	2	20	18.5	-0.436529	-21.7
High whee-oo	H	1	Male	1	4	8	9	SHRUBS	2	25	25	2	20	17.3	3.303	-20.7
High whee-oo	H	1	Male	1	4	9	10	SHRUBS	2	25	25	2	20	17.6	3.85688	-22.1
High whee-oo	H	1	Male	1	4	10	11	SHRUBS	2	25	25	2	20
High whee-oo	H	1	Male	1	4	11	12	SHRUBS	2	25	25	2	20	15.5	2.92061	-16.1
High whee-oo	H	1	Male	1	4	12	13	SHRUBS	2	25	25	2	20	19.4	-1.32589	-19.5
High whee-oo	H	1	Male	1	4	13	14	SHRUBS	2	25	25	2	20	19	-1.12834	-21.5
High whee-oo	H	1	Male	1	4	14	16	SHRUBS	2	25	25	2	20	16.6	0.536518	-11.6
High whee-oo	H	1	Male	1	4	15	17	SHRUBS	2	25	25	2	20	17.5	2.13196	-22
High whee-oo	H	1	Male	1	4	16	18	SHRUBS	2	25	25	2	20	16	5.11896	-21.5
High whee-oo	H	1	Male	1	4	17	19	SHRUBS	2	25	25	2	20	17.3	2.30357	-20.9
High whee-oo	H	1	Male	1	4	18	20	SHRUBS	2	25	25	2	20	16.6	3.51208	-23
High whee-oo	H	1	Male	1	4	1	2	SHRUBS	2	25	25	2	20	17.4	4.29576	-14.8
High whee-oo	H	1	Male	1	5	2	3	SHRUBS	2	25	25	2	20	17.1	2.20523	-16.8
High whee-oo	H	1	Male	1	5	3	4	SHRUBS	2	25	25	2	20	18.2	0.000716056	-15.3
High whee-oo	H	1	Male	1	5	4	5	SHRUBS	2	25	25	2	20	17.5	5.65861	-14.6
High whee-oo	H	1	Male	1	5	5	6	SHRUBS	2	25	25	2	20	18.2	6.71626	-15.5
High whee-oo	H	1	Male	1	5	6	7	SHRUBS	2	25	25	2	20	18.2	0.00473117	-16.4
High whee-oo	H	1	Male	1	5	7	8	SHRUBS	2	25	25	2	20	16.1	9.54912	-14.5
High whee-oo	H	1	Male	1	5	8	9	SHRUBS	2	25	25	2	20	17.8	6.07968	-13.9
High whee-oo	H	1	Male	1	5	9	10	SHRUBS	2	25	25	2	20	17.7	2.63925	-16.2
High whee-oo	H	1	Male	1	5	10	11	SHRUBS	2	25	25	2	20	17.6	5.17787	-15
High whee-oo	H	1	Male	1	5	11	12	SHRUBS	2	25	25	2	20
High whee-oo	H	1	Male	1	5	12	13	SHRUBS	2	25	25	2	20	18.1	5.38154	-17.7
High whee-oo	H	1	Male	1	5	13	16	SHRUBS	2	25	25	2	20	16.5	7.66561	-18.1
High whee-oo	H	1	Male	1	5	14	17	SHRUBS	2	25	25	2	20	17.9	4.87552	-17.4
High whee-oo	H	1	Male	1	5	15	18	SHRUBS	2	25	25	2	20	16.9	8.19112	-15.5
High whee-oo	H	1	Male	1	5	16	19	SHRUBS	2	25	25	2	20	18.8	6.38283	-15.7
High whee-oo	H	1	Male	1	6	1	2	SHRUBS	2	25	25	2	22	25.9	-9.59774	-21.9
High whee-oo	H	1	Male	1	6	2	3	SHRUBS	2	25	25	2	22	27.8	-7.02124	-17.1
High whee-oo	H	1	Male	1	6	3	4	SHRUBS	2	25	25	2	22	15.3	3.457	-16.9
High whee-oo	H	1	Male	1	6	4	5	SHRUBS	2	25	25	2	22	13.7	4.37575	-17.1
High whee-oo	H	1	Male	1	6	5	6	SHRUBS	2	25	25	2	22	16.7	2.40581	-16.6
High whee-oo	H	1	Male	1	6	6	7	SHRUBS	2	25	25	2	22	15.4	3.49162	-17.9
High whee-oo	H	1	Male	1	6	7	8	SHRUBS	2	25	25	2	22	15.4	2.87161	-20.1
High whee-oo	H	1	Male	1	6	8	9	SHRUBS	2	25	25	2	22	16.3	5.17787	-20.5
High whee-oo	H	1	Male	1	6	9	10	SHRUBS	2	25	25	2	22	18.7	3.32592	-15.3
High whee-oo	H	1	Male	1	6	10	12	SHRUBS	2	25	25	2	22	18.6	-0.606078	-11.9
High whee-oo	H	1	Male	1	6	11	13	SHRUBS	2	25	25	2	22	17.3	4.17215	-20.1
High whee-oo	H	1	Male	1	6	12	14	SHRUBS	2	25	25	2	22	16.7	3.72871	-19.6
High whee-oo	H	1	Male	1	6	13	15	SHRUBS	2	25	25	2	22	13.1	6.78596	-19.2
High whee-oo	H	1	Male	1	6	14	16	SHRUBS	2	25	25	2	22	16.9	3.16409	-17.9
High whee-oo	H	1	Male	1	6	15	17	SHRUBS	2	25	25	2	22	13.5	6.15981	-15.5
High whee-oo	H	1	Male	1	6	16	20	SHRUBS	2	25	25	2	22	15.4	-0.469358	-18
High whee-oo	H	1	Male	1	6	17	21	SHRUBS	2	25	25	2	22	17.1	1.06664	-18.5
High whee-oo	H	1	Male	1	7	1	2	SHRUBS	2	25	25	2	21	13.7	3.08448	-16.7
High whee-oo	H	1	Male	1	7	2	3	SHRUBS	2	25	25	2	21	15.3	1.28056	-13.9
High whee-oo	H	1	Male	1	7	3	4	SHRUBS	2	25	25	2	21	16.8	1.75561	-16
High whee-oo	H	1	Male	1	7	4	5	SHRUBS	2	25	25	2	21	15	4.18743	-17.1
High whee-oo	H	1	Male	1	7	5	6	SHRUBS	2	25	25	2	21	16.2	0.294203	-15.5
High whee-oo	H	1	Male	1	7	6	7	SHRUBS	2	25	25	2	21	12	7.56255	-19.3
High whee-oo	H	1	Male	1	7	7	8	SHRUBS	2	25	25	2	21	16.6	1.52767	-12.8
High whee-oo	H	1	Male	1	7	8	9	SHRUBS	2	25	25	2	21	16	6.427	-19.4
High whee-oo	H	1	Male	1	7	9	10	SHRUBS	2	25	25	2	21	16.7	4.01513	-14.4
High whee-oo	H	1	Male	1	7	10	11	SHRUBS	2	25	25	2	21	16.4	4.9858	-13.7
High whee-oo	H	1	Male	1	7	11	12	SHRUBS	2	25	25	2	21	15.2	0.969315	-16.4
High whee-oo	H	1	Male	1	7	12	16	SHRUBS	2	25	25	2	21	16.4	7.00602	-15.1
High whee-oo	H	1	Male	1	7	13	17	SHRUBS	2	25	25	2	21	15	3.49549	-12.6
High whee-oo	H	1	Male	1	7	14	18	SHRUBS	2	25	25	2	21	18.8	1.05117	-19.3
High whee-oo	H	1	Male	1	7	15	19	SHRUBS	2	25	25	2	21	14.9	3.97326	-16.5
High whee-oo	H	1	Male	1	7	16	20	SHRUBS	2	25	25	2	21	14.6	7.45575	-15.3
High whee-oo	H	1	Male	1	7	17	21	SHRUBS	2	25	25	2	21	16	6.01122	-18.1
High whee-oo	H	1	Male	1	8	1	1	SHRUBS	2	25	25	2	21	15.5	3.00268	-15.7
High whee-oo	H	1	Male	1	8	2	4	SHRUBS	2	25	25	2	21	16.1	-0.85059	-17.5
High whee-oo	H	1	Male	1	8	3	8	SHRUBS	2	25	25	2	21	16.1	-0.016849	-18.1
High whee-oo	H	1	Male	1	8	4	9	SHRUBS	2	25	25	2	21	15.6	-0.0496555	-16.5
High whee-oo	H	1	Male	1	8	5	17	SHRUBS	2	25	25	2	21	14	1.15826	-16.7
High whee-oo	H	1	Male	1	8	6	21	SHRUBS	2	25	25	2	21	14	5.68301	-14.7
High whee-oo	H	1	Male	1	9	1	1	SHRUBS	2	25	25	2	24	13	9.97838	-20.1
High whee-oo	H	1	Male	1	9	2	2	SHRUBS	2	25	25	2	24
High whee-oo	H	1	Male	1	9	3	6	SHRUBS	2	25	25	2	24	15	12.1329	-19.3
High whee-oo	H	1	Male	1	9	4	19	SHRUBS	2	25	25	2	24	13.6	12.7162	-11.1
High whee-oo	H	1	Male	1	10	1	7	SHRUBS	2	25	25	2	23	16.9	5.73906	-19.6
High whee-oo	H	1	Male	1	10	2	13	SHRUBS	2	25	25	2	23	11.8	11.7309	-19
High whee-oo	H	1	Male	1	10	3	14	SHRUBS	2	25	25	2	23	20	3.37691	-8.9
High whee-oo	H	1	Male	1	10	4	16	SHRUBS	2	25	25	2	23	20.9	2.73883	-13
High whee-oo	H	1	Male	1	10	5	18	SHRUBS	2	25	25	2	23	19.3	3.66079	-18.4
High whee-oo	H	1	Male	1	10	6	19	SHRUBS	2	25	25	2	23
High whee-oo	H	1	Male	1	10	7	21	SHRUBS	2	25	25	2	23
High whee-oo	H	1	Male	1	11	1	1	SHRUBS	2	25	25	2	25
High whee-oo	H	1	Male	1	11	2	3	SHRUBS	2	25	25	2	25
High whee-oo	H	1	Male	1	11	3	5	SHRUBS	2	25	25	2	25
High whee-oo	H	1	Male	1	11	4	6	SHRUBS	2	25	25	2	25
High whee-oo	H	1	Male	1	11	5	11	SHRUBS	2	25	25	2	25
High whee-oo	H	1	Male	1	11	6	12	SHRUBS	2	25	25	2	25
High whee-oo	H	1	Male	1	11	7	13	SHRUBS	2	25	25	2	25	12.7	6.40114	-21.5
High whee-oo	H	1	Male	1	11	8	14	SHRUBS	2	25	25	2	25	14.9	5.27945	-22.3
High whee-oo	H	1	Male	1	11	9	15	SHRUBS	2	25	25	2	25	15	6.37707	-21.2
High whee-oo	H	1	Male	1	11	10	16	SHRUBS	2	25	25	2	25	14	4.55231	-18.3
High whee-oo	H	1	Male	1	11	11	17	SHRUBS	2	25	25	2	25	14.1	4.64627	-23.2
High whee-oo	H	1	Male	1	11	12	18	SHRUBS	2	25	25	2	25	13.9	4.04162	-20.5
High whee-oo	H	1	Male	1	11	13	19	SHRUBS	2	25	25	2	25	13	6.52446	-24.7
High whee-oo	H	1	Male	1	11	14	20	SHRUBS	2	25	25	2	25	15.1	4.15192	-22.3
High whee-oo	H	1	Male	1	11	15	21	SHRUBS	2	25	25	2	25	15.6	4.40983	-21.6
High whee-oo	H	1	Male	1	11	16	22	SHRUBS	2	25	25	2	25	13.9	3.99629	-16.6
High whee-oo	H	1	Male	1	11	17	23	SHRUBS	2	25	25	2	25	14.6	4.59926	-15.8
High whee-oo	H	1	Male	1	11	18	24	SHRUBS	2	25	25	2	25	16.9	1.23768	-21.1
High whee-oo	H	1	Male	1	11	19	25	SHRUBS	2	25	25	2	25	14.4	5.70193	-20.5
High whee-oo	H	1	Male	1	1	1	1	SHRUBS	2	50	50	3	25
High whee-oo	H	1	Male	1	1	2	2	SHRUBS	2	50	50	3	25
High whee-oo	H	1	Male	1	1	3	3	SHRUBS	2	50	50	3	25	6.7	23.1935	-12.1
High whee-oo	H	1	Male	1	1	4	4	SHRUBS	2	50	50	3	25
High whee-oo	H	1	Male	1	1	5	5	SHRUBS	2	50	50	3	25	7.3	13.1963	-12
High whee-oo	H	1	Male	1	1	6	6	SHRUBS	2	50	50	3	25	7.4	11.1422	-10.2
High whee-oo	H	1	Male	1	1	7	7	SHRUBS	2	50	50	3	25	6.9	19.5393	-12.4
High whee-oo	H	1	Male	1	1	8	8	SHRUBS	2	50	50	3	25
High whee-oo	H	1	Male	1	1	9	9	SHRUBS	2	50	50	3	25
High whee-oo	H	1	Male	1	1	10	10	SHRUBS	2	50	50	3	25
High whee-oo	H	1	Male	1	1	11	11	SHRUBS	2	50	50	3	25
High whee-oo	H	1	Male	1	1	12	12	SHRUBS	2	50	50	3	25
High whee-oo	H	1	Male	1	1	13	14	SHRUBS	2	50	50	3	25
High whee-oo	H	1	Male	1	1	14	15	SHRUBS	2	50	50	3	25
High whee-oo	H	1	Male	1	1	15	16	SHRUBS	2	50	50	3	25
High whee-oo	H	1	Male	1	1	16	17	SHRUBS	2	50	50	3	25
High whee-oo	H	1	Male	1	1	17	18	SHRUBS	2	50	50	3	25
High whee-oo	H	1	Male	1	1	18	19	SHRUBS	2	50	50	3	25
High whee-oo	H	1	Male	1	1	19	21	SHRUBS	2	50	50	3	25
High whee-oo	H	1	Male	1	1	20	25	SHRUBS	2	50	50	3	25	8.6	18.989	-5.4
High whee-oo	H	1	Male	1	2	1	2	SHRUBS	2	50	50	3	23	8.7	16.9803	-11.5
High whee-oo	H	1	Male	1	2	2	3	SHRUBS	2	50	50	3	23	8.6	16.1424	-11.3
High whee-oo	H	1	Male	1	2	3	4	SHRUBS	2	50	50	3	23	10.8	16.7492	-12.3
High whee-oo	H	1	Male	1	2	4	5	SHRUBS	2	50	50	3	23	10.3	12.2193	-13.8
High whee-oo	H	1	Male	1	2	5	9	SHRUBS	2	50	50	3	23	9.9	18.2425	-11.9
High whee-oo	H	1	Male	1	2	6	10	SHRUBS	2	50	50	3	23	8.9	17.4482	-8.6
High whee-oo	H	1	Male	1	2	7	11	SHRUBS	2	50	50	3	23	4.4	22.3543	-15.8
High whee-oo	H	1	Male	1	2	8	12	SHRUBS	2	50	50	3	23	9.9	15.4095	-10.5
High whee-oo	H	1	Male	1	2	9	13	SHRUBS	2	50	50	3	23	8.6	17.7352	-10
High whee-oo	H	1	Male	1	2	10	14	SHRUBS	2	50	50	3	23	11	14.4086	-13.5
High whee-oo	H	1	Male	1	2	11	15	SHRUBS	2	50	50	3	23	9.2	15.7645	-12.4
High whee-oo	H	1	Male	1	2	12	16	SHRUBS	2	50	50	3	23
High whee-oo	H	1	Male	1	2	13	17	SHRUBS	2	50	50	3	23
High whee-oo	H	1	Male	1	2	14	18	SHRUBS	2	50	50	3	23
High whee-oo	H	1	Male	1	2	15	19	SHRUBS	2	50	50	3	23	3.8	23.4422	-21.3
High whee-oo	H	1	Male	1	2	16	21	SHRUBS	2	50	50	3	23	11.3	16.049	-9.1
High whee-oo	H	1	Male	1	2	17	22	SHRUBS	2	50	50	3	23	9.5	18.2988	-12.3
High whee-oo	H	1	Male	1	2	18	23	SHRUBS	2	50	50	3	23
High whee-oo	H	1	Male	1	2	19	24	SHRUBS	2	50	50	3	23	11	17.0706	-11.1
High whee-oo	H	1	Male	1	3	1	1	SHRUBS	2	50	50	3	20	6.7	12.5673	-12.4
High whee-oo	H	1	Male	1	3	2	2	SHRUBS	2	50	50	3	20	8.4	2.11754	-12.5
High whee-oo	H	1	Male	1	3	3	4	SHRUBS	2	50	50	3	20	3.6	1.81114	-11.9
High whee-oo	H	1	Male	1	3	4	6	SHRUBS	2	50	50	3	20	8.8	0.128904	-10.8
High whee-oo	H	1	Male	1	3	5	8	SHRUBS	2	50	50	3	20
High whee-oo	H	1	Male	1	3	6	9	SHRUBS	2	50	50	3	20
High whee-oo	H	1	Male	1	3	7	10	SHRUBS	2	50	50	3	20
High whee-oo	H	1	Male	1	3	8	11	SHRUBS	2	50	50	3	20
High whee-oo	H	1	Male	1	3	9	13	SHRUBS	2	50	50	3	20
High whee-oo	H	1	Male	1	3	10	14	SHRUBS	2	50	50	3	20	1	12.1165
High whee-oo	H	1	Male	1	3	11	15	SHRUBS	2	50	50	3	20
High whee-oo	H	1	Male	1	3	12	16	SHRUBS	2	50	50	3	20
High whee-oo	H	1	Male	1	3	13	17	SHRUBS	2	50	50	3	20
High whee-oo	H	1	Male	1	3	14	18	SHRUBS	2	50	50	3	20
High whee-oo	H	1	Male	1	3	15	19	SHRUBS	2	50	50	3	20
High whee-oo	H	1	Male	1	3	16	20	SHRUBS	2	50	50	3	20
High whee-oo	H	1	Male	1	4	1	2	SHRUBS	2	50	50	3	20	9.8	13.9581	-10.2
High whee-oo	H	1	Male	1	4	2	3	SHRUBS	2	50	50	3	20	10.4	9.97067	-13.9
High whee-oo	H	1	Male	1	4	3	4	SHRUBS	2	50	50	3	20
High whee-oo	H	1	Male	1	4	4	5	SHRUBS	2	50	50	3	20	10.4	13.5763	14.9
High whee-oo	H	1	Male	1	4	5	6	SHRUBS	2	50	50	3	20
High whee-oo	H	1	Male	1	4	6	7	SHRUBS	2	50	50	3	20
High whee-oo	H	1	Male	1	4	7	8	SHRUBS	2	50	50	3	20	10.7	8.64501	-15
High whee-oo	H	1	Male	1	4	8	9	SHRUBS	2	50	50	3	20
High whee-oo	H	1	Male	1	4	9	10	SHRUBS	2	50	50	3	20	11.1	12.181	-10.4
High whee-oo	H	1	Male	1	4	10	11	SHRUBS	2	50	50	3	20	7.4	15.4594	-17.9
High whee-oo	H	1	Male	1	4	11	12	SHRUBS	2	50	50	3	20	10.4	12.0082	-10.2
High whee-oo	H	1	Male	1	4	12	13	SHRUBS	2	50	50	3	20
High whee-oo	H	1	Male	1	4	13	14	SHRUBS	2	50	50	3	20	10.9	10.6417	-12.8
High whee-oo	H	1	Male	1	4	14	16	SHRUBS	2	50	50	3	20	6	14.3388
High whee-oo	H	1	Male	1	4	15	17	SHRUBS	2	50	50	3	20	10.9	11.5238	-16.1
High whee-oo	H	1	Male	1	4	16	18	SHRUBS	2	50	50	3	20	8.4	15.6527	-15.1
High whee-oo	H	1	Male	1	4	17	19	SHRUBS	2	50	50	3	20	9	13.9975	-14
High whee-oo	H	1	Male	1	4	18	20	SHRUBS	2	50	50	3	20
High whee-oo	H	1	Male	1	4	1	2	SHRUBS	2	50	50	3	20	9.7	13.9526	-10.7
High whee-oo	H	1	Male	1	5	2	3	SHRUBS	2	50	50	3	20	9.6	11.9888	-12.9
High whee-oo	H	1	Male	1	5	3	4	SHRUBS	2	50	50	3	20
High whee-oo	H	1	Male	1	5	4	5	SHRUBS	2	50	50	3	20	8.7	17.4677	-11.3
High whee-oo	H	1	Male	1	5	5	6	SHRUBS	2	50	50	3	20	8.8	18.305	-11.4
High whee-oo	H	1	Male	1	5	6	7	SHRUBS	2	50	50	3	20	11.2	6.54885	-8.4
High whee-oo	H	1	Male	1	5	7	8	SHRUBS	2	50	50	3	20	11.3	14.755	-12
High whee-oo	H	1	Male	1	5	8	9	SHRUBS	2	50	50	3	20	8.9	18.0691	-10.9
High whee-oo	H	1	Male	1	5	9	10	SHRUBS	2	50	50	3	20	8.7	13.8957	-13.3
High whee-oo	H	1	Male	1	5	10	11	SHRUBS	2	50	50	3	20	8.7	16.7399	-10.1
High whee-oo	H	1	Male	1	5	11	12	SHRUBS	2	50	50	3	20
High whee-oo	H	1	Male	1	5	12	13	SHRUBS	2	50	50	3	20	8	18.6668	-11.2
High whee-oo	H	1	Male	1	5	13	16	SHRUBS	2	50	50	3	20
High whee-oo	H	1	Male	1	5	14	17	SHRUBS	2	50	50	3	20	8.6	16.2513	-11.8
High whee-oo	H	1	Male	1	5	15	18	SHRUBS	2	50	50	3	20	9.3	18.1718	-10.5
High whee-oo	H	1	Male	1	5	16	19	SHRUBS	2	50	50	3	20	9.2	19.0891	-6.8
High whee-oo	H	1	Male	1	6	1	2	SHRUBS	2	50	50	3	22
High whee-oo	H	1	Male	1	6	2	3	SHRUBS	2	50	50	3	22	9.2	14.9364	-9.1
High whee-oo	H	1	Male	1	6	3	4	SHRUBS	2	50	50	3	22
High whee-oo	H	1	Male	1	6	4	5	SHRUBS	2	50	50	3	22
High whee-oo	H	1	Male	1	6	5	6	SHRUBS	2	50	50	3	22
High whee-oo	H	1	Male	1	6	6	7	SHRUBS	2	50	50	3	22	6.7	12.7167	-13.6
High whee-oo	H	1	Male	1	6	7	8	SHRUBS	2	50	50	3	22	6.1	12.2852	-15.8
High whee-oo	H	1	Male	1	6	8	9	SHRUBS	2	50	50	3	22	9.7	13.7658	-12.2
High whee-oo	H	1	Male	1	6	9	10	SHRUBS	2	50	50	3	22	7.3	17.0639	-13.5
High whee-oo	H	1	Male	1	6	10	12	SHRUBS	2	50	50	3	22	8.5	12.533	-10.4
High whee-oo	H	1	Male	1	6	11	13	SHRUBS	2	50	50	3	22	8	15.7191	-13.1
High whee-oo	H	1	Male	1	6	12	14	SHRUBS	2	50	50	3	22	6.6	16.2997	-13.2
High whee-oo	H	1	Male	1	6	13	15	SHRUBS	2	50	50	3	22	5.5	14.5644	-14.2
High whee-oo	H	1	Male	1	6	14	16	SHRUBS	2	50	50	3	22
High whee-oo	H	1	Male	1	6	15	17	SHRUBS	2	50	50	3	22
High whee-oo	H	1	Male	1	6	16	20	SHRUBS	2	50	50	3	22
High whee-oo	H	1	Male	1	6	17	21	SHRUBS	2	50	50	3	22
High whee-oo	H	1	Male	1	7	1	2	SHRUBS	2	50	50	3	21	5.4	12.6313	-12.6
High whee-oo	H	1	Male	1	7	2	3	SHRUBS	2	50	50	3	21	7.3	10.4392	-8.5
High whee-oo	H	1	Male	1	7	3	4	SHRUBS	2	50	50	3	21	5.3	15.6823	-9.7
High whee-oo	H	1	Male	1	7	4	5	SHRUBS	2	50	50	3	21
High whee-oo	H	1	Male	1	7	5	6	SHRUBS	2	50	50	3	21
High whee-oo	H	1	Male	1	7	6	7	SHRUBS	2	50	50	3	21
High whee-oo	H	1	Male	1	7	7	8	SHRUBS	2	50	50	3	21
High whee-oo	H	1	Male	1	7	8	9	SHRUBS	2	50	50	3	21	8.1	15.5463	-14.4
High whee-oo	H	1	Male	1	7	9	10	SHRUBS	2	50	50	3	21
High whee-oo	H	1	Male	1	7	10	11	SHRUBS	2	50	50	3	21	8.1	13.6009	-11.4
High whee-oo	H	1	Male	1	7	11	12	SHRUBS	2	50	50	3	21
High whee-oo	H	1	Male	1	7	12	16	SHRUBS	2	50	50	3	21	7.3	18.0382	-13.6
High whee-oo	H	1	Male	1	7	13	17	SHRUBS	2	50	50	3	21	5.1	14.459	-15.9
High whee-oo	H	1	Male	1	7	14	18	SHRUBS	2	50	50	3	21	6.7	17.1072	-11.5
High whee-oo	H	1	Male	1	7	15	19	SHRUBS	2	50	50	3	21	4.2	16.8179	-9.1
High whee-oo	H	1	Male	1	7	16	20	SHRUBS	2	50	50	3	21
High whee-oo	H	1	Male	1	7	17	21	SHRUBS	2	50	50	3	21	5.5	17.4106	-13.5
High whee-oo	H	1	Male	1	8	1	1	SHRUBS	2	50	50	3	21	7.7	11.4379	-10.8
High whee-oo	H	1	Male	1	8	2	4	SHRUBS	2	50	50	3	21	9.9	5.41507	-12.6
High whee-oo	H	1	Male	1	8	3	8	SHRUBS	2	50	50	3	21	6.4	11.8021	-11.4
High whee-oo	H	1	Male	1	8	4	9	SHRUBS	2	50	50	3	21	6.6	9.92594	-11.6
High whee-oo	H	1	Male	1	8	5	17	SHRUBS	2	50	50	3	21	8.7	4.70746	-5.1
High whee-oo	H	1	Male	1	8	6	21	SHRUBS	2	50	50	3	21
High whee-oo	H	1	Male	1	9	1	1	SHRUBS	2	50	50	3	24	4.4	18.4527	-15.6
High whee-oo	H	1	Male	1	9	2	2	SHRUBS	2	50	50	3	24	7.5	16.9543	-16.3
High whee-oo	H	1	Male	1	9	3	6	SHRUBS	2	50	50	3	24	7.1	20.3086	-14.8
High whee-oo	H	1	Male	1	9	4	19	SHRUBS	2	50	50	3	24	5	20.694	-13.4
High whee-oo	H	1	Male	1	10	1	7	SHRUBS	2	50	50	3	23	10	13.4636	-12.2
High whee-oo	H	1	Male	1	10	2	13	SHRUBS	2	50	50	3	23	9.2	14.2816	-12.7
High whee-oo	H	1	Male	1	10	3	14	SHRUBS	2	50	50	3	23	9.9	13.9777	-10.2
High whee-oo	H	1	Male	1	10	4	16	SHRUBS	2	50	50	3	23	9.5	17.7345	-12.8
High whee-oo	H	1	Male	1	10	5	18	SHRUBS	2	50	50	3	23	12.8	10.318	-14.3
High whee-oo	H	1	Male	1	10	6	19	SHRUBS	2	50	50	3	23	10.7	15.043	-12
High whee-oo	H	1	Male	1	10	7	21	SHRUBS	2	50	50	3	23
High whee-oo	H	1	Male	1	11	1	1	SHRUBS	2	50	50	3	25	7.5	13.1358	-14.6
High whee-oo	H	1	Male	1	11	2	3	SHRUBS	2	50	50	3	25	7.5	12.589	-14.7
High whee-oo	H	1	Male	1	11	3	5	SHRUBS	2	50	50	3	25	10.1	11.0664	-14.1
High whee-oo	H	1	Male	1	11	4	6	SHRUBS	2	50	50	3	25	6.2	13.8092	-15.9
High whee-oo	H	1	Male	1	11	5	11	SHRUBS	2	50	50	3	25	8.7	11.9045	-14.7
High whee-oo	H	1	Male	1	11	6	12	SHRUBS	2	50	50	3	25	8.7	12.6822	-15.7
High whee-oo	H	1	Male	1	11	7	13	SHRUBS	2	50	50	3	25	7	13.0018	-16.4
High whee-oo	H	1	Male	1	11	8	14	SHRUBS	2	50	50	3	25	7	14.1331	-17.2
High whee-oo	H	1	Male	1	11	9	15	SHRUBS	2	50	50	3	25	7.3	14.5312	-16.3
High whee-oo	H	1	Male	1	11	10	16	SHRUBS	2	50	50	3	25	8.3	11.61	-16.9
High whee-oo	H	1	Male	1	11	11	17	SHRUBS	2	50	50	3	25	8.1	11.6884	-13
High whee-oo	H	1	Male	1	11	12	18	SHRUBS	2	50	50	3	25	7	12.6511	-13.4
High whee-oo	H	1	Male	1	11	13	19	SHRUBS	2	50	50	3	25	8.9	11.2425	-14.7
High whee-oo	H	1	Male	1	11	14	20	SHRUBS	2	50	50	3	25	7.6	12.0564	-13.2
High whee-oo	H	1	Male	1	11	15	21	SHRUBS	2	50	50	3	25	8.3	11.6056	-15.2
High whee-oo	H	1	Male	1	11	16	22	SHRUBS	2	50	50	3	25	7.3	10.1272	-13.9
High whee-oo	H	1	Male	1	11	17	23	SHRUBS	2	50	50	3	25	6.3	12.9468	-18
High whee-oo	H	1	Male	1	11	18	24	SHRUBS	2	50	50	3	25	7.5	12.8282	-15.4
High whee-oo	H	1	Male	1	11	19	25	SHRUBS	2	50	50	3	25	7.4	13.4383	-12.1
High whee-oo	H	1	Male	1	1	1	1	SHRUBS	2	100	100	4	25
High whee-oo	H	1	Male	1	1	2	2	SHRUBS	2	100	100	4	25
High whee-oo	H	1	Male	1	1	3	3	SHRUBS	2	100	100	4	25
High whee-oo	H	1	Male	1	1	4	4	SHRUBS	2	100	100	4	25
High whee-oo	H	1	Male	1	1	5	5	SHRUBS	2	100	100	4	25
High whee-oo	H	1	Male	1	1	6	6	SHRUBS	2	100	100	4	25
High whee-oo	H	1	Male	1	1	7	7	SHRUBS	2	100	100	4	25
High whee-oo	H	1	Male	1	1	8	8	SHRUBS	2	100	100	4	25
High whee-oo	H	1	Male	1	1	9	9	SHRUBS	2	100	100	4	25
High whee-oo	H	1	Male	1	1	10	10	SHRUBS	2	100	100	4	25
High whee-oo	H	1	Male	1	1	11	11	SHRUBS	2	100	100	4	25
High whee-oo	H	1	Male	1	1	12	12	SHRUBS	2	100	100	4	25
High whee-oo	H	1	Male	1	1	13	14	SHRUBS	2	100	100	4	25
High whee-oo	H	1	Male	1	1	14	15	SHRUBS	2	100	100	4	25
High whee-oo	H	1	Male	1	1	15	16	SHRUBS	2	100	100	4	25
High whee-oo	H	1	Male	1	1	16	17	SHRUBS	2	100	100	4	25
High whee-oo	H	1	Male	1	1	17	18	SHRUBS	2	100	100	4	25
High whee-oo	H	1	Male	1	1	18	19	SHRUBS	2	100	100	4	25
High whee-oo	H	1	Male	1	1	19	21	SHRUBS	2	100	100	4	25
High whee-oo	H	1	Male	1	1	20	25	SHRUBS	2	100	100	4	25
High whee-oo	H	1	Male	1	2	1	2	SHRUBS	2	100	100	4	23
High whee-oo	H	1	Male	1	2	2	3	SHRUBS	2	100	100	4	23
High whee-oo	H	1	Male	1	2	3	4	SHRUBS	2	100	100	4	23
High whee-oo	H	1	Male	1	2	4	5	SHRUBS	2	100	100	4	23
High whee-oo	H	1	Male	1	2	5	9	SHRUBS	2	100	100	4	23
High whee-oo	H	1	Male	1	2	6	10	SHRUBS	2	100	100	4	23
High whee-oo	H	1	Male	1	2	7	11	SHRUBS	2	100	100	4	23
High whee-oo	H	1	Male	1	2	8	12	SHRUBS	2	100	100	4	23
High whee-oo	H	1	Male	1	2	9	13	SHRUBS	2	100	100	4	23
High whee-oo	H	1	Male	1	2	10	14	SHRUBS	2	100	100	4	23
High whee-oo	H	1	Male	1	2	11	15	SHRUBS	2	100	100	4	23
High whee-oo	H	1	Male	1	2	12	16	SHRUBS	2	100	100	4	23
High whee-oo	H	1	Male	1	2	13	17	SHRUBS	2	100	100	4	23
High whee-oo	H	1	Male	1	2	14	18	SHRUBS	2	100	100	4	23
High whee-oo	H	1	Male	1	2	15	19	SHRUBS	2	100	100	4	23
High whee-oo	H	1	Male	1	2	16	21	SHRUBS	2	100	100	4	23
High whee-oo	H	1	Male	1	2	17	22	SHRUBS	2	100	100	4	23
High whee-oo	H	1	Male	1	2	18	23	SHRUBS	2	100	100	4	23
High whee-oo	H	1	Male	1	2	19	24	SHRUBS	2	100	100	4	23
High whee-oo	H	1	Male	1	3	1	1	SHRUBS	2	100	100	4	20
High whee-oo	H	1	Male	1	3	2	2	SHRUBS	2	100	100	4	20
High whee-oo	H	1	Male	1	3	3	4	SHRUBS	2	100	100	4	20
High whee-oo	H	1	Male	1	3	4	6	SHRUBS	2	100	100	4	20
High whee-oo	H	1	Male	1	3	5	8	SHRUBS	2	100	100	4	20
High whee-oo	H	1	Male	1	3	6	9	SHRUBS	2	100	100	4	20
High whee-oo	H	1	Male	1	3	7	10	SHRUBS	2	100	100	4	20
High whee-oo	H	1	Male	1	3	8	11	SHRUBS	2	100	100	4	20
High whee-oo	H	1	Male	1	3	9	13	SHRUBS	2	100	100	4	20
High whee-oo	H	1	Male	1	3	10	14	SHRUBS	2	100	100	4	20
High whee-oo	H	1	Male	1	3	11	15	SHRUBS	2	100	100	4	20
High whee-oo	H	1	Male	1	3	12	16	SHRUBS	2	100	100	4	20
High whee-oo	H	1	Male	1	3	13	17	SHRUBS	2	100	100	4	20
High whee-oo	H	1	Male	1	3	14	18	SHRUBS	2	100	100	4	20
High whee-oo	H	1	Male	1	3	15	19	SHRUBS	2	100	100	4	20
High whee-oo	H	1	Male	1	3	16	20	SHRUBS	2	100	100	4	20
High whee-oo	H	1	Male	1	4	1	2	SHRUBS	2	100	100	4	20
High whee-oo	H	1	Male	1	4	2	3	SHRUBS	2	100	100	4	20
High whee-oo	H	1	Male	1	4	3	4	SHRUBS	2	100	100	4	20
High whee-oo	H	1	Male	1	4	4	5	SHRUBS	2	100	100	4	20
High whee-oo	H	1	Male	1	4	5	6	SHRUBS	2	100	100	4	20
High whee-oo	H	1	Male	1	4	6	7	SHRUBS	2	100	100	4	20
High whee-oo	H	1	Male	1	4	7	8	SHRUBS	2	100	100	4	20
High whee-oo	H	1	Male	1	4	8	9	SHRUBS	2	100	100	4	20
High whee-oo	H	1	Male	1	4	9	10	SHRUBS	2	100	100	4	20
High whee-oo	H	1	Male	1	4	10	11	SHRUBS	2	100	100	4	20
High whee-oo	H	1	Male	1	4	11	12	SHRUBS	2	100	100	4	20
High whee-oo	H	1	Male	1	4	12	13	SHRUBS	2	100	100	4	20
High whee-oo	H	1	Male	1	4	13	14	SHRUBS	2	100	100	4	20
High whee-oo	H	1	Male	1	4	14	16	SHRUBS	2	100	100	4	20
High whee-oo	H	1	Male	1	4	15	17	SHRUBS	2	100	100	4	20
High whee-oo	H	1	Male	1	4	16	18	SHRUBS	2	100	100	4	20
High whee-oo	H	1	Male	1	4	17	19	SHRUBS	2	100	100	4	20
High whee-oo	H	1	Male	1	4	18	20	SHRUBS	2	100	100	4	20
High whee-oo	H	1	Male	1	4	1	2	SHRUBS	2	100	100	4	20
High whee-oo	H	1	Male	1	5	2	3	SHRUBS	2	100	100	4	20
High whee-oo	H	1	Male	1	5	3	4	SHRUBS	2	100	100	4	20
High whee-oo	H	1	Male	1	5	4	5	SHRUBS	2	100	100	4	20
High whee-oo	H	1	Male	1	5	5	6	SHRUBS	2	100	100	4	20
High whee-oo	H	1	Male	1	5	6	7	SHRUBS	2	100	100	4	20
High whee-oo	H	1	Male	1	5	7	8	SHRUBS	2	100	100	4	20
High whee-oo	H	1	Male	1	5	8	9	SHRUBS	2	100	100	4	20
High whee-oo	H	1	Male	1	5	9	10	SHRUBS	2	100	100	4	20
High whee-oo	H	1	Male	1	5	10	11	SHRUBS	2	100	100	4	20
High whee-oo	H	1	Male	1	5	11	12	SHRUBS	2	100	100	4	20
High whee-oo	H	1	Male	1	5	12	13	SHRUBS	2	100	100	4	20
High whee-oo	H	1	Male	1	5	13	16	SHRUBS	2	100	100	4	20
High whee-oo	H	1	Male	1	5	14	17	SHRUBS	2	100	100	4	20
High whee-oo	H	1	Male	1	5	15	18	SHRUBS	2	100	100	4	20
High whee-oo	H	1	Male	1	5	16	19	SHRUBS	2	100	100	4	20
High whee-oo	H	1	Male	1	6	1	2	SHRUBS	2	100	100	4	22
High whee-oo	H	1	Male	1	6	2	3	SHRUBS	2	100	100	4	22
High whee-oo	H	1	Male	1	6	3	4	SHRUBS	2	100	100	4	22
High whee-oo	H	1	Male	1	6	4	5	SHRUBS	2	100	100	4	22
High whee-oo	H	1	Male	1	6	5	6	SHRUBS	2	100	100	4	22
High whee-oo	H	1	Male	1	6	6	7	SHRUBS	2	100	100	4	22
High whee-oo	H	1	Male	1	6	7	8	SHRUBS	2	100	100	4	22
High whee-oo	H	1	Male	1	6	8	9	SHRUBS	2	100	100	4	22
High whee-oo	H	1	Male	1	6	9	10	SHRUBS	2	100	100	4	22
High whee-oo	H	1	Male	1	6	10	12	SHRUBS	2	100	100	4	22
High whee-oo	H	1	Male	1	6	11	13	SHRUBS	2	100	100	4	22
High whee-oo	H	1	Male	1	6	12	14	SHRUBS	2	100	100	4	22
High whee-oo	H	1	Male	1	6	13	15	SHRUBS	2	100	100	4	22
High whee-oo	H	1	Male	1	6	14	16	SHRUBS	2	100	100	4	22
High whee-oo	H	1	Male	1	6	15	17	SHRUBS	2	100	100	4	22
High whee-oo	H	1	Male	1	6	16	20	SHRUBS	2	100	100	4	22
High whee-oo	H	1	Male	1	6	17	21	SHRUBS	2	100	100	4	22
High whee-oo	H	1	Male	1	7	1	2	SHRUBS	2	100	100	4	21
High whee-oo	H	1	Male	1	7	2	3	SHRUBS	2	100	100	4	21
High whee-oo	H	1	Male	1	7	3	4	SHRUBS	2	100	100	4	21
High whee-oo	H	1	Male	1	7	4	5	SHRUBS	2	100	100	4	21
High whee-oo	H	1	Male	1	7	5	6	SHRUBS	2	100	100	4	21
High whee-oo	H	1	Male	1	7	6	7	SHRUBS	2	100	100	4	21
High whee-oo	H	1	Male	1	7	7	8	SHRUBS	2	100	100	4	21
High whee-oo	H	1	Male	1	7	8	9	SHRUBS	2	100	100	4	21
High whee-oo	H	1	Male	1	7	9	10	SHRUBS	2	100	100	4	21
High whee-oo	H	1	Male	1	7	10	11	SHRUBS	2	100	100	4	21
High whee-oo	H	1	Male	1	7	11	12	SHRUBS	2	100	100	4	21
High whee-oo	H	1	Male	1	7	12	16	SHRUBS	2	100	100	4	21
High whee-oo	H	1	Male	1	7	13	17	SHRUBS	2	100	100	4	21
High whee-oo	H	1	Male	1	7	14	18	SHRUBS	2	100	100	4	21
High whee-oo	H	1	Male	1	7	15	19	SHRUBS	2	100	100	4	21
High whee-oo	H	1	Male	1	7	16	20	SHRUBS	2	100	100	4	21
High whee-oo	H	1	Male	1	7	17	21	SHRUBS	2	100	100	4	21
High whee-oo	H	1	Male	1	8	1	1	SHRUBS	2	100	100	4	21
High whee-oo	H	1	Male	1	8	2	4	SHRUBS	2	100	100	4	21
High whee-oo	H	1	Male	1	8	3	8	SHRUBS	2	100	100	4	21
High whee-oo	H	1	Male	1	8	4	9	SHRUBS	2	100	100	4	21
High whee-oo	H	1	Male	1	8	5	17	SHRUBS	2	100	100	4	21
High whee-oo	H	1	Male	1	8	6	21	SHRUBS	2	100	100	4	21
High whee-oo	H	1	Male	1	9	1	1	SHRUBS	2	100	100	4	24
High whee-oo	H	1	Male	1	9	2	2	SHRUBS	2	100	100	4	24
High whee-oo	H	1	Male	1	9	3	6	SHRUBS	2	100	100	4	24
High whee-oo	H	1	Male	1	9	4	19	SHRUBS	2	100	100	4	24
High whee-oo	H	1	Male	1	10	1	7	SHRUBS	2	100	100	4	23
High whee-oo	H	1	Male	1	10	2	13	SHRUBS	2	100	100	4	23
High whee-oo	H	1	Male	1	10	3	14	SHRUBS	2	100	100	4	23
High whee-oo	H	1	Male	1	10	4	16	SHRUBS	2	100	100	4	23
High whee-oo	H	1	Male	1	10	5	18	SHRUBS	2	100	100	4	23
High whee-oo	H	1	Male	1	10	6	19	SHRUBS	2	100	100	4	23
High whee-oo	H	1	Male	1	10	7	21	SHRUBS	2	100	100	4	23
High whee-oo	H	1	Male	1	11	1	1	SHRUBS	2	100	100	4	25
High whee-oo	H	1	Male	1	11	2	3	SHRUBS	2	100	100	4	25
High whee-oo	H	1	Male	1	11	3	5	SHRUBS	2	100	100	4	25
High whee-oo	H	1	Male	1	11	4	6	SHRUBS	2	100	100	4	25
High whee-oo	H	1	Male	1	11	5	11	SHRUBS	2	100	100	4	25
High whee-oo	H	1	Male	1	11	6	12	SHRUBS	2	100	100	4	25
High whee-oo	H	1	Male	1	11	7	13	SHRUBS	2	100	100	4	25
High whee-oo	H	1	Male	1	11	8	14	SHRUBS	2	100	100	4	25
High whee-oo	H	1	Male	1	11	9	15	SHRUBS	2	100	100	4	25
High whee-oo	H	1	Male	1	11	10	16	SHRUBS	2	100	100	4	25
High whee-oo	H	1	Male	1	11	11	17	SHRUBS	2	100	100	4	25
High whee-oo	H	1	Male	1	11	12	18	SHRUBS	2	100	100	4	25
High whee-oo	H	1	Male	1	11	13	19	SHRUBS	2	100	100	4	25
High whee-oo	H	1	Male	1	11	14	20	SHRUBS	2	100	100	4	25
High whee-oo	H	1	Male	1	11	15	21	SHRUBS	2	100	100	4	25
High whee-oo	H	1	Male	1	11	16	22	SHRUBS	2	100	100	4	25
High whee-oo	H	1	Male	1	11	17	23	SHRUBS	2	100	100	4	25
High whee-oo	H	1	Male	1	11	18	24	SHRUBS	2	100	100	4	25
High whee-oo	H	1	Male	1	11	19	25	SHRUBS	2	100	100	4	25
High whee-oo	H	1	Male	1	1	1	1	STREAM	3	12.5	12.5	1	25	23.8	-20.5884	-17.4
High whee-oo	H	1	Male	1	1	2	2	STREAM	3	12.5	12.5	1	25	23.6	-19.3416	-16.7
High whee-oo	H	1	Male	1	1	3	3	STREAM	3	12.5	12.5	1	25	23.9	-18.8211	-16.7
High whee-oo	H	1	Male	1	1	4	4	STREAM	3	12.5	12.5	1	25	24.3	-20.5556	-17.5
High whee-oo	H	1	Male	1	1	5	5	STREAM	3	12.5	12.5	1	25	22.4	-21.3867	-16.9
High whee-oo	H	1	Male	1	1	6	6	STREAM	3	12.5	12.5	1	25	22.3	-20.4218	-16.5
High whee-oo	H	1	Male	1	1	7	7	STREAM	3	12.5	12.5	1	25	22.2	-19.6611	-16.7
High whee-oo	H	1	Male	1	1	8	8	STREAM	3	12.5	12.5	1	25	24.2	-20.7186	-15.4
High whee-oo	H	1	Male	1	1	9	9	STREAM	3	12.5	12.5	1	25	24.8	-22.0375	-15.5
High whee-oo	H	1	Male	1	1	10	10	STREAM	3	12.5	12.5	1	25	26.3	-22.8368	-16.2
High whee-oo	H	1	Male	1	1	11	11	STREAM	3	12.5	12.5	1	25	25.3	-19.1848	-17.1
High whee-oo	H	1	Male	1	1	12	12	STREAM	3	12.5	12.5	1	25	25.6	-22.7717	-15.7
High whee-oo	H	1	Male	1	1	13	14	STREAM	3	12.5	12.5	1	25	26.2	-22.5832	-15.2
High whee-oo	H	1	Male	1	1	14	15	STREAM	3	12.5	12.5	1	25	25.2	-19.5744	-15.9
High whee-oo	H	1	Male	1	1	15	16	STREAM	3	12.5	12.5	1	25	23.5	-20.3181	-14.6
High whee-oo	H	1	Male	1	1	16	17	STREAM	3	12.5	12.5	1	25	25.4	-20.2738	-15.8
High whee-oo	H	1	Male	1	1	17	18	STREAM	3	12.5	12.5	1	25	23	-17.2959	-15
High whee-oo	H	1	Male	1	1	18	19	STREAM	3	12.5	12.5	1	25	24.9	-17.8815	-14.8
High whee-oo	H	1	Male	1	1	19	21	STREAM	3	12.5	12.5	1	25	23.9	-19.5223	-15.9
High whee-oo	H	1	Male	1	1	20	25	STREAM	3	12.5	12.5	1	25	23.5	-16.0724	-16.4
High whee-oo	H	1	Male	1	2	1	2	STREAM	3	12.5	12.5	1	23	25.6	-19.8474	-14.6
High whee-oo	H	1	Male	1	2	2	3	STREAM	3	12.5	12.5	1	23	25.7	-24.049	-14.5
High whee-oo	H	1	Male	1	2	3	4	STREAM	3	12.5	12.5	1	23	24.9	-20.5148	-16.4
High whee-oo	H	1	Male	1	2	4	5	STREAM	3	12.5	12.5	1	23	25.8	-27.4576	-19
High whee-oo	H	1	Male	1	2	5	9	STREAM	3	12.5	12.5	1	23	26.5	-21.2721	-16.2
High whee-oo	H	1	Male	1	2	6	10	STREAM	3	12.5	12.5	1	23	24	-20.5496	-14.9
High whee-oo	H	1	Male	1	2	7	11	STREAM	3	12.5	12.5	1	23	26.5	-22.3561	-15.4
High whee-oo	H	1	Male	1	2	8	12	STREAM	3	12.5	12.5	1	23	26.7	-20.3157	-15.2
High whee-oo	H	1	Male	1	2	9	13	STREAM	3	12.5	12.5	1	23	27.2	-19.6533	-16.7
High whee-oo	H	1	Male	1	2	10	14	STREAM	3	12.5	12.5	1	23	26.5	-19.7593	-16.2
High whee-oo	H	1	Male	1	2	11	15	STREAM	3	12.5	12.5	1	23	26.3	-17.6155	-16.4
High whee-oo	H	1	Male	1	2	12	16	STREAM	3	12.5	12.5	1	23	26.6	-18.1361	-16.1
High whee-oo	H	1	Male	1	2	13	17	STREAM	3	12.5	12.5	1	23	26.1	-21.7024	-16.7
High whee-oo	H	1	Male	1	2	14	18	STREAM	3	12.5	12.5	1	23	26.5	-19.6371	-15.4
High whee-oo	H	1	Male	1	2	15	19	STREAM	3	12.5	12.5	1	23	26.8	-22.1274	-15.4
High whee-oo	H	1	Male	1	2	16	21	STREAM	3	12.5	12.5	1	23	26.8	-20.8794	-18.1
High whee-oo	H	1	Male	1	2	17	22	STREAM	3	12.5	12.5	1	23	26.8	-19.2926	-18.3
High whee-oo	H	1	Male	1	2	18	23	STREAM	3	12.5	12.5	1	23	25.8	-18.7677	-15.6
High whee-oo	H	1	Male	1	2	19	24	STREAM	3	12.5	12.5	1	23	26.9	-21.4632	-13.9
High whee-oo	H	1	Male	1	3	1	1	STREAM	3	12.5	12.5	1	20	21.1	-30.9319	-15.7
High whee-oo	H	1	Male	1	3	2	2	STREAM	3	12.5	12.5	1	20	20.8	-28.4837	-14.2
High whee-oo	H	1	Male	1	3	3	4	STREAM	3	12.5	12.5	1	20	17.1	-30.5359	-15.4
High whee-oo	H	1	Male	1	3	4	6	STREAM	3	12.5	12.5	1	20	21.1	-29.9899	-15.2
High whee-oo	H	1	Male	1	3	5	8	STREAM	3	12.5	12.5	1	20	21.1	-31.3624	-13.2
High whee-oo	H	1	Male	1	3	6	9	STREAM	3	12.5	12.5	1	20	21	-30.7209	-16.1
High whee-oo	H	1	Male	1	3	7	10	STREAM	3	12.5	12.5	1	20	19	-28.2168	-15.6
High whee-oo	H	1	Male	1	3	8	11	STREAM	3	12.5	12.5	1	20	21.9	-25.8368	-14.5
High whee-oo	H	1	Male	1	3	9	13	STREAM	3	12.5	12.5	1	20	19.8	-24.3303	-15.7
High whee-oo	H	1	Male	1	3	10	14	STREAM	3	12.5	12.5	1	20	22.7	-25.5797	-15
High whee-oo	H	1	Male	1	3	11	15	STREAM	3	12.5	12.5	1	20	21.7	-26.2091	-19.1
High whee-oo	H	1	Male	1	3	12	16	STREAM	3	12.5	12.5	1	20	22	-24.3634	-15.9
High whee-oo	H	1	Male	1	3	13	17	STREAM	3	12.5	12.5	1	20	23.3	-25.7534	-14.9
High whee-oo	H	1	Male	1	3	14	18	STREAM	3	12.5	12.5	1	20	23.8	-26.4156	-15.1
High whee-oo	H	1	Male	1	3	15	19	STREAM	3	12.5	12.5	1	20	22.5	-27.523	-15
High whee-oo	H	1	Male	1	3	16	20	STREAM	3	12.5	12.5	1	20	23.1	-28.091	-15
High whee-oo	H	1	Male	1	4	1	2	STREAM	3	12.5	12.5	1	20	25	-21.6051	-21
High whee-oo	H	1	Male	1	4	2	3	STREAM	3	12.5	12.5	1	20	24.4	-20.8044	-21.4
High whee-oo	H	1	Male	1	4	3	4	STREAM	3	12.5	12.5	1	20	24.3	-22.5792	-20.4
High whee-oo	H	1	Male	1	4	4	5	STREAM	3	12.5	12.5	1	20	25.6	-20.3532	-19.1
High whee-oo	H	1	Male	1	4	5	6	STREAM	3	12.5	12.5	1	20	24.7	-20.5661	-19.9
High whee-oo	H	1	Male	1	4	6	7	STREAM	3	12.5	12.5	1	20	24.3	-19.0928	-19.6
High whee-oo	H	1	Male	1	4	7	8	STREAM	3	12.5	12.5	1	20	25.6	-19.1945	-21.2
High whee-oo	H	1	Male	1	4	8	9	STREAM	3	12.5	12.5	1	20	24.6	-20.7408	-21.1
High whee-oo	H	1	Male	1	4	9	10	STREAM	3	12.5	12.5	1	20	23.5	-19.0173	-19.5
High whee-oo	H	1	Male	1	4	10	11	STREAM	3	12.5	12.5	1	20	25.9	-21.4656	-18.6
High whee-oo	H	1	Male	1	4	11	12	STREAM	3	12.5	12.5	1	20	25.2	-19.855	-17.5
High whee-oo	H	1	Male	1	4	12	13	STREAM	3	12.5	12.5	1	20	25.7	-19.798	-19.3
High whee-oo	H	1	Male	1	4	13	14	STREAM	3	12.5	12.5	1	20	26.2	-22.0941	-19.3
High whee-oo	H	1	Male	1	4	14	16	STREAM	3	12.5	12.5	1	20	23.3	-22.8057	-17.4
High whee-oo	H	1	Male	1	4	15	17	STREAM	3	12.5	12.5	1	20	25.3	-20.2107	-19.8
High whee-oo	H	1	Male	1	4	16	18	STREAM	3	12.5	12.5	1	20	24.9	-21.3977	-20.6
High whee-oo	H	1	Male	1	4	17	19	STREAM	3	12.5	12.5	1	20	24.5	-20.2462	-18.4
High whee-oo	H	1	Male	1	4	18	20	STREAM	3	12.5	12.5	1	20	24.6	-22.656	-21
High whee-oo	H	1	Male	1	4	1	2	STREAM	3	12.5	12.5	1	20	23.7	-27.7283	-15
High whee-oo	H	1	Male	1	5	2	3	STREAM	3	12.5	12.5	1	20	24.7	-26.6581	-17.5
High whee-oo	H	1	Male	1	5	3	4	STREAM	3	12.5	12.5	1	20	22.3	-20.2669	-13.5
High whee-oo	H	1	Male	1	5	4	5	STREAM	3	12.5	12.5	1	20	25.8	-24.2507	-14.5
High whee-oo	H	1	Male	1	5	5	6	STREAM	3	12.5	12.5	1	20	25.6	-24.7569	-14.7
High whee-oo	H	1	Male	1	5	6	7	STREAM	3	12.5	12.5	1	20	23.5	-23.2769	-15.6
High whee-oo	H	1	Male	1	5	7	8	STREAM	3	12.5	12.5	1	20	24.8	-27.6525	-13.8
High whee-oo	H	1	Male	1	5	8	9	STREAM	3	12.5	12.5	1	20	25.8	-26.2259	-13.5
High whee-oo	H	1	Male	1	5	9	10	STREAM	3	12.5	12.5	1	20	24.1	-26.2902	-14.4
High whee-oo	H	1	Male	1	5	10	11	STREAM	3	12.5	12.5	1	20	24.2	-25.2891	-14.8
High whee-oo	H	1	Male	1	5	11	12	STREAM	3	12.5	12.5	1	20	25.9	-25.922	-16.1
High whee-oo	H	1	Male	1	5	12	13	STREAM	3	12.5	12.5	1	20	22.9	-24.3323	-17.4
High whee-oo	H	1	Male	1	5	13	16	STREAM	3	12.5	12.5	1	20	23.6	-21.9577	-16.9
High whee-oo	H	1	Male	1	5	14	17	STREAM	3	12.5	12.5	1	20	24.8	-23.2276	-16.6
High whee-oo	H	1	Male	1	5	15	18	STREAM	3	12.5	12.5	1	20	26.1	-21.9043	-15.5
High whee-oo	H	1	Male	1	5	16	19	STREAM	3	12.5	12.5	1	20	25.5	-22.0897	-15.9
High whee-oo	H	1	Male	1	6	1	2	STREAM	3	12.5	12.5	1	22	23.7	-18.9018	-17.1
High whee-oo	H	1	Male	1	6	2	3	STREAM	3	12.5	12.5	1	22	26	-24.4726	-17
High whee-oo	H	1	Male	1	6	3	4	STREAM	3	12.5	12.5	1	22	22.2	-24.6593	-14.6
High whee-oo	H	1	Male	1	6	4	5	STREAM	3	12.5	12.5	1	22	23.1	-26.5169	-16.8
High whee-oo	H	1	Male	1	6	5	6	STREAM	3	12.5	12.5	1	22	24.3	-26.424	-18.4
High whee-oo	H	1	Male	1	6	6	7	STREAM	3	12.5	12.5	1	22	22.8	-29.2973	-17.9
High whee-oo	H	1	Male	1	6	7	8	STREAM	3	12.5	12.5	1	22	22.7	-26.304	-19.1
High whee-oo	H	1	Male	1	6	8	9	STREAM	3	12.5	12.5	1	22	24.6	-21.4717	-17.2
High whee-oo	H	1	Male	1	6	9	10	STREAM	3	12.5	12.5	1	22	25	-23.1745	-16
High whee-oo	H	1	Male	1	6	10	12	STREAM	3	12.5	12.5	1	22	23.8	-19.9185	-16.1
High whee-oo	H	1	Male	1	6	11	13	STREAM	3	12.5	12.5	1	22	25.2	-22.2542	-16.8
High whee-oo	H	1	Male	1	6	12	14	STREAM	3	12.5	12.5	1	22	23.6	-20.2961	-17.5
High whee-oo	H	1	Male	1	6	13	15	STREAM	3	12.5	12.5	1	22	24.2	-22.8648	-15.5
High whee-oo	H	1	Male	1	6	14	16	STREAM	3	12.5	12.5	1	22	25.1	-21.6269	-15.9
High whee-oo	H	1	Male	1	6	15	17	STREAM	3	12.5	12.5	1	22
High whee-oo	H	1	Male	1	6	16	20	STREAM	3	12.5	12.5	1	22	22.4	-22.6329	-17.3
High whee-oo	H	1	Male	1	6	17	21	STREAM	3	12.5	12.5	1	22	22.7	-23.4231	-15
High whee-oo	H	1	Male	1	7	1	2	STREAM	3	12.5	12.5	1	21	22.4	-30.5471	-15.4
High whee-oo	H	1	Male	1	7	2	3	STREAM	3	12.5	12.5	1	21	21.1	-27.6016	-15.6
High whee-oo	H	1	Male	1	7	3	4	STREAM	3	12.5	12.5	1	21	22.4	-20.8538	-14.5
High whee-oo	H	1	Male	1	7	4	5	STREAM	3	12.5	12.5	1	21	22.6	-27.6333	-15.1
High whee-oo	H	1	Male	1	7	5	6	STREAM	3	12.5	12.5	1	21	18.7	-23.6901	-14.1
High whee-oo	H	1	Male	1	7	6	7	STREAM	3	12.5	12.5	1	21	21.5	-27.623	-17.8
High whee-oo	H	1	Male	1	7	7	8	STREAM	3	12.5	12.5	1	21	22.6	-20.1075	-15.5
High whee-oo	H	1	Male	1	7	8	9	STREAM	3	12.5	12.5	1	21	24.5	-23.858	-16.5
High whee-oo	H	1	Male	1	7	9	10	STREAM	3	12.5	12.5	1	21	22.6	-28.9363	-16.1
High whee-oo	H	1	Male	1	7	10	11	STREAM	3	12.5	12.5	1	21	23.2	-26.6632	-14.3
High whee-oo	H	1	Male	1	7	11	12	STREAM	3	12.5	12.5	1	21	24.4	-25.9641	-15.4
High whee-oo	H	1	Male	1	7	12	16	STREAM	3	12.5	12.5	1	21	25.1	-26.0737	-17.2
High whee-oo	H	1	Male	1	7	13	17	STREAM	3	12.5	12.5	1	21	22.3	-23.9851	-14.4
High whee-oo	H	1	Male	1	7	14	18	STREAM	3	12.5	12.5	1	21	23.3	-20.6844	-14.3
High whee-oo	H	1	Male	1	7	15	19	STREAM	3	12.5	12.5	1	21	22	-22.2371	-14.6
High whee-oo	H	1	Male	1	7	16	20	STREAM	3	12.5	12.5	1	21	24.3	-22.5068	-15
High whee-oo	H	1	Male	1	7	17	21	STREAM	3	12.5	12.5	1	21	22.8	-23.1809	-15.9
High whee-oo	H	1	Male	1	8	1	1	STREAM	3	12.5	12.5	1	21	22.8	-26.9533	-16.5
High whee-oo	H	1	Male	1	8	2	4	STREAM	3	12.5	12.5	1	21	22.9	-26.4024	-14.7
High whee-oo	H	1	Male	1	8	3	8	STREAM	3	12.5	12.5	1	21	22.8	-25.9429	-16.5
High whee-oo	H	1	Male	1	8	4	9	STREAM	3	12.5	12.5	1	21	23.1	-25.6441	-16.1
High whee-oo	H	1	Male	1	8	5	17	STREAM	3	12.5	12.5	1	21	20.6	-22.4664	-17.4
High whee-oo	H	1	Male	1	8	6	21	STREAM	3	12.5	12.5	1	21	21.6	-25.4341	-14.3
High whee-oo	H	1	Male	1	9	1	1	STREAM	3	12.5	12.5	1	24	20.6	-18.9348	-18.4
High whee-oo	H	1	Male	1	9	2	2	STREAM	3	12.5	12.5	1	24	23.3	-17.9704	-17.3
High whee-oo	H	1	Male	1	9	3	6	STREAM	3	12.5	12.5	1	24	21.9	-16.4202	-15.7
High whee-oo	H	1	Male	1	9	4	19	STREAM	3	12.5	12.5	1	24	21.3	-19.7035	-20.6
High whee-oo	H	1	Male	1	10	1	7	STREAM	3	12.5	12.5	1	23	25.8	-19.6541	-15.6
High whee-oo	H	1	Male	1	10	2	13	STREAM	3	12.5	12.5	1	23	27	-26.2857	-17.4
High whee-oo	H	1	Male	1	10	3	14	STREAM	3	12.5	12.5	1	23
High whee-oo	H	1	Male	1	10	4	16	STREAM	3	12.5	12.5	1	23
High whee-oo	H	1	Male	1	10	5	18	STREAM	3	12.5	12.5	1	23	26.1	-18.7122	-16.2
High whee-oo	H	1	Male	1	10	6	19	STREAM	3	12.5	12.5	1	23	25.2	-20.6066	-17.4
High whee-oo	H	1	Male	1	10	7	21	STREAM	3	12.5	12.5	1	23	24.6	-20.0134	-16.8
High whee-oo	H	1	Male	1	11	1	1	STREAM	3	12.5	12.5	1	25	21.9	-27.193	-17
High whee-oo	H	1	Male	1	11	2	3	STREAM	3	12.5	12.5	1	25	20.7	-24.0763	-19
High whee-oo	H	1	Male	1	11	3	5	STREAM	3	12.5	12.5	1	25	22.6	-19.7909	-20.1
High whee-oo	H	1	Male	1	11	4	6	STREAM	3	12.5	12.5	1	25	20.7	-21.617	-20
High whee-oo	H	1	Male	1	11	5	11	STREAM	3	12.5	12.5	1	25	21.8	-20.8419	-19.2
High whee-oo	H	1	Male	1	11	6	12	STREAM	3	12.5	12.5	1	25	22.7	-22.4313	-21
High whee-oo	H	1	Male	1	11	7	13	STREAM	3	12.5	12.5	1	25	22	-21.2492	-19.9
High whee-oo	H	1	Male	1	11	8	14	STREAM	3	12.5	12.5	1	25	22.1	-21.2948	-20.6
High whee-oo	H	1	Male	1	11	9	15	STREAM	3	12.5	12.5	1	25	22.5	-20.3661	-19.7
High whee-oo	H	1	Male	1	11	10	16	STREAM	3	12.5	12.5	1	25	22.2	-15.7299	-19.6
High whee-oo	H	1	Male	1	11	11	17	STREAM	3	12.5	12.5	1	25	21	-26.1896	-20.2
High whee-oo	H	1	Male	1	11	12	18	STREAM	3	12.5	12.5	1	25	22.3	-17.8478	-19.2
High whee-oo	H	1	Male	1	11	13	19	STREAM	3	12.5	12.5	1	25	22.3	-19.3737	-20.3
High whee-oo	H	1	Male	1	11	14	20	STREAM	3	12.5	12.5	1	25	23	-19.3625	-18.2
High whee-oo	H	1	Male	1	11	15	21	STREAM	3	12.5	12.5	1	25	22.5	-21.0967	-18.9
High whee-oo	H	1	Male	1	11	16	22	STREAM	3	12.5	12.5	1	25	22	-23.9901	-19.7
High whee-oo	H	1	Male	1	11	17	23	STREAM	3	12.5	12.5	1	25	22.1	-22.1057	-19.6
High whee-oo	H	1	Male	1	11	18	24	STREAM	3	12.5	12.5	1	25	21.3	-14.8988	-20.6
High whee-oo	H	1	Male	1	11	19	25	STREAM	3	12.5	12.5	1	25	21.9	-17.7317	-20.6
High whee-oo	H	1	Male	1	1	1	1	STREAM	3	50	50	3	25	14.5	-19.5247	-15
High whee-oo	H	1	Male	1	1	2	2	STREAM	3	50	50	3	25	15.4	-19.2382	-13.9
High whee-oo	H	1	Male	1	1	3	3	STREAM	3	50	50	3	25	14.6	-17.1107	-13.5
High whee-oo	H	1	Male	1	1	4	4	STREAM	3	50	50	3	25	15.1	-18.9167	-14.6
High whee-oo	H	1	Male	1	1	5	5	STREAM	3	50	50	3	25	13.8	-21.2036	-16.2
High whee-oo	H	1	Male	1	1	6	6	STREAM	3	50	50	3	25	12.6	-18.4772	-14.5
High whee-oo	H	1	Male	1	1	7	7	STREAM	3	50	50	3	25	14.9	-20.1964	-14.1
High whee-oo	H	1	Male	1	1	8	8	STREAM	3	50	50	3	25	15.3	-19.8646	-13.3
High whee-oo	H	1	Male	1	1	9	9	STREAM	3	50	50	3	25	16.1	-21.4815	-13.7
High whee-oo	H	1	Male	1	1	10	10	STREAM	3	50	50	3	25	17.2	-21.3055	-14.2
High whee-oo	H	1	Male	1	1	11	11	STREAM	3	50	50	3	25	17.5	-18.7724	-13.6
High whee-oo	H	1	Male	1	1	12	12	STREAM	3	50	50	3	25	16	-20.6869	-13.2
High whee-oo	H	1	Male	1	1	13	14	STREAM	3	50	50	3	25	17.5	-21.2457	-12.6
High whee-oo	H	1	Male	1	1	14	15	STREAM	3	50	50	3	25	15.8	-17.8255	-14.4
High whee-oo	H	1	Male	1	1	15	16	STREAM	3	50	50	3	25	15.2	-19.8467	-13.3
High whee-oo	H	1	Male	1	1	16	17	STREAM	3	50	50	3	25	16	-18.3624	-13.7
High whee-oo	H	1	Male	1	1	17	18	STREAM	3	50	50	3	25	16	-17.9761	-12.6
High whee-oo	H	1	Male	1	1	18	19	STREAM	3	50	50	3	25	14.9	-15.4248	-12.9
High whee-oo	H	1	Male	1	1	19	21	STREAM	3	50	50	3	25	15.6	-19.1294	-12.8
High whee-oo	H	1	Male	1	1	20	25	STREAM	3	50	50	3	25	15.8	-15.9416	-12.8
High whee-oo	H	1	Male	1	2	1	2	STREAM	3	50	50	3	23	18.2	-19.9168	-12.2
High whee-oo	H	1	Male	1	2	2	3	STREAM	3	50	50	3	23	17.2	-23.2185	-13.6
High whee-oo	H	1	Male	1	2	3	4	STREAM	3	50	50	3	23	18.6	-21.9752	-14.6
High whee-oo	H	1	Male	1	2	4	5	STREAM	3	50	50	3	23	17.8	-27.5127	-16.6
High whee-oo	H	1	Male	1	2	5	9	STREAM	3	50	50	3	23	18	-20.2991	-14.1
High whee-oo	H	1	Male	1	2	6	10	STREAM	3	50	50	3	23	17.5	-21.4703	-13.2
High whee-oo	H	1	Male	1	2	7	11	STREAM	3	50	50	3	23	17.9	-21.1923	-13.5
High whee-oo	H	1	Male	1	2	8	12	STREAM	3	50	50	3	23	18.1	-19.2661	-13.7
High whee-oo	H	1	Male	1	2	9	13	STREAM	3	50	50	3	23	17.8	-17.5735	-14.2
High whee-oo	H	1	Male	1	2	10	14	STREAM	3	50	50	3	23	18.8	-19.5246	-13.3
High whee-oo	H	1	Male	1	2	11	15	STREAM	3	50	50	3	23	18.4	-17.2505	-13.2
High whee-oo	H	1	Male	1	2	12	16	STREAM	3	50	50	3	23	18.3	-17.3063	-13.4
High whee-oo	H	1	Male	1	2	13	17	STREAM	3	50	50	3	23	18.7	-21.6547	-13.8
High whee-oo	H	1	Male	1	2	14	18	STREAM	3	50	50	3	23	18.4	-19.2201	-13.6
High whee-oo	H	1	Male	1	2	15	19	STREAM	3	50	50	3	23	17.9	-20.6222	-14.4
High whee-oo	H	1	Male	1	2	16	21	STREAM	3	50	50	3	23	17.7	-19.1417	-13.4
High whee-oo	H	1	Male	1	2	17	22	STREAM	3	50	50	3	23	18.4	-18.7484	-14.3
High whee-oo	H	1	Male	1	2	18	23	STREAM	3	50	50	3	23	18	-18.4286	-13.5
High whee-oo	H	1	Male	1	2	19	24	STREAM	3	50	50	3	23	18.4	-20.6682	-12.7
High whee-oo	H	1	Male	1	3	1	1	STREAM	3	50	50	3	20	13.2	-30.6733	-13.4
High whee-oo	H	1	Male	1	3	2	2	STREAM	3	50	50	3	20	14.4	-29.7048	-13.5
High whee-oo	H	1	Male	1	3	3	4	STREAM	3	50	50	3	20	13	-34.259	-13.7
High whee-oo	H	1	Male	1	3	4	6	STREAM	3	50	50	3	20	15.7	-32.6092	-14.3
High whee-oo	H	1	Male	1	3	5	8	STREAM	3	50	50	3	20	13.2	-31.289	-14.5
High whee-oo	H	1	Male	1	3	6	9	STREAM	3	50	50	3	20	14.2	-32.0796	-13.4
High whee-oo	H	1	Male	1	3	7	10	STREAM	3	50	50	3	20	14.3	-31.1789	-13.1
High whee-oo	H	1	Male	1	3	8	11	STREAM	3	50	50	3	20
High whee-oo	H	1	Male	1	3	9	13	STREAM	3	50	50	3	20
High whee-oo	H	1	Male	1	3	10	14	STREAM	3	50	50	3	20
High whee-oo	H	1	Male	1	3	11	15	STREAM	3	50	50	3	20
High whee-oo	H	1	Male	1	3	12	16	STREAM	3	50	50	3	20
High whee-oo	H	1	Male	1	3	13	17	STREAM	3	50	50	3	20
High whee-oo	H	1	Male	1	3	14	18	STREAM	3	50	50	3	20
High whee-oo	H	1	Male	1	3	15	19	STREAM	3	50	50	3	20
High whee-oo	H	1	Male	1	3	16	20	STREAM	3	50	50	3	20
High whee-oo	H	1	Male	1	4	1	2	STREAM	3	50	50	3	20	16.6	-20.9965	-16.8
High whee-oo	H	1	Male	1	4	2	3	STREAM	3	50	50	3	20	17	-21.6309	-16.5
High whee-oo	H	1	Male	1	4	3	4	STREAM	3	50	50	3	20	18.2	-25.634	-9.6
High whee-oo	H	1	Male	1	4	4	5	STREAM	3	50	50	3	20	17.5	-20.6208	-16.1
High whee-oo	H	1	Male	1	4	5	6	STREAM	3	50	50	3	20	17.3	-21.2112	-15.9
High whee-oo	H	1	Male	1	4	6	7	STREAM	3	50	50	3	20	16.9	-20.0028	-16.3
High whee-oo	H	1	Male	1	4	7	8	STREAM	3	50	50	3	20
High whee-oo	H	1	Male	1	4	8	9	STREAM	3	50	50	3	20	16.5	-20.4523	-16.3
High whee-oo	H	1	Male	1	4	9	10	STREAM	3	50	50	3	20	18.4	-21.9922	-15.2
High whee-oo	H	1	Male	1	4	10	11	STREAM	3	50	50	3	20	18	-21.547	-14.7
High whee-oo	H	1	Male	1	4	11	12	STREAM	3	50	50	3	20	17.2	-19.8349	-16
High whee-oo	H	1	Male	1	4	12	13	STREAM	3	50	50	3	20	18.8	-21.976	-10.8
High whee-oo	H	1	Male	1	4	13	14	STREAM	3	50	50	3	20	17.8	-21.5332	-15
High whee-oo	H	1	Male	1	4	14	16	STREAM	3	50	50	3	20	15.8	-22.7493	-19.3
High whee-oo	H	1	Male	1	4	15	17	STREAM	3	50	50	3	20	17.5	-20.3697	-15.4
High whee-oo	H	1	Male	1	4	16	18	STREAM	3	50	50	3	20	16.7	-21.2393	-16.9
High whee-oo	H	1	Male	1	4	17	19	STREAM	3	50	50	3	20	17.1	-20.9518	-15.7
High whee-oo	H	1	Male	1	4	18	20	STREAM	3	50	50	3	20	17.3	-23.2094	-16.2
High whee-oo	H	1	Male	1	4	1	2	STREAM	3	50	50	3	20	16.6	-28.6896	-13
High whee-oo	H	1	Male	1	5	2	3	STREAM	3	50	50	3	20	18.3	-28.4049	-13.7
High whee-oo	H	1	Male	1	5	3	4	STREAM	3	50	50	3	20	15.5	-21.258	-12.7
High whee-oo	H	1	Male	1	5	4	5	STREAM	3	50	50	3	20	15.6	-21.7485	-12.3
High whee-oo	H	1	Male	1	5	5	6	STREAM	3	50	50	3	20	16.7	-23.6715	-13
High whee-oo	H	1	Male	1	5	6	7	STREAM	3	50	50	3	20	15.9	-23.413	-13.5
High whee-oo	H	1	Male	1	5	7	8	STREAM	3	50	50	3	20	15.9	-26.6026	-12.8
High whee-oo	H	1	Male	1	5	8	9	STREAM	3	50	50	3	20	17	-25.3393	-11.9
High whee-oo	H	1	Male	1	5	9	10	STREAM	3	50	50	3	20	15.3	-25.2134	-13.1
High whee-oo	H	1	Male	1	5	10	11	STREAM	3	50	50	3	20	16.1	-25.1417	-13.4
High whee-oo	H	1	Male	1	5	11	12	STREAM	3	50	50	3	20	18.1	-26.9923	-13.3
High whee-oo	H	1	Male	1	5	12	13	STREAM	3	50	50	3	20	15.7	-25.4721	-14.3
High whee-oo	H	1	Male	1	5	13	16	STREAM	3	50	50	3	20	15.9	-22.5323	-14.3
High whee-oo	H	1	Male	1	5	14	17	STREAM	3	50	50	3	20	16.2	-22.8914	-13.8
High whee-oo	H	1	Male	1	5	15	18	STREAM	3	50	50	3	20	17.4	-21.2911	-13.8
High whee-oo	H	1	Male	1	5	16	19	STREAM	3	50	50	3	20	17.4	-21.7013	-12.5
High whee-oo	H	1	Male	1	6	1	2	STREAM	3	50	50	3	22	15.9	-21.0187	-14
High whee-oo	H	1	Male	1	6	2	3	STREAM	3	50	50	3	22
High whee-oo	H	1	Male	1	6	3	4	STREAM	3	50	50	3	22	14.6	-25.025	-12.6
High whee-oo	H	1	Male	1	6	4	5	STREAM	3	50	50	3	22	15.2	-27.2187	-13.5
High whee-oo	H	1	Male	1	6	5	6	STREAM	3	50	50	3	22	16.6	-26.7529	-13.2
High whee-oo	H	1	Male	1	6	6	7	STREAM	3	50	50	3	22	14.5	-29.4323	-13.3
High whee-oo	H	1	Male	1	6	7	8	STREAM	3	50	50	3	22	14.4	-26.4158	-14.4
High whee-oo	H	1	Male	1	6	8	9	STREAM	3	50	50	3	22	16.5	-21.8633	-13.1
High whee-oo	H	1	Male	1	6	9	10	STREAM	3	50	50	3	22	16.5	-22.9252	-12.3
High whee-oo	H	1	Male	1	6	10	12	STREAM	3	50	50	3	22	16.8	-21.3778	-13.2
High whee-oo	H	1	Male	1	6	11	13	STREAM	3	50	50	3	22	18.5	-24.2719	-13.9
High whee-oo	H	1	Male	1	6	12	14	STREAM	3	50	50	3	22	16.6	-22.4811	-14.2
High whee-oo	H	1	Male	1	6	13	15	STREAM	3	50	50	3	22
High whee-oo	H	1	Male	1	6	14	16	STREAM	3	50	50	3	22	18	-23.665	-13.2
High whee-oo	H	1	Male	1	6	15	17	STREAM	3	50	50	3	22	15	-21.1991	-13.9
High whee-oo	H	1	Male	1	6	16	20	STREAM	3	50	50	3	22	16.9	-26.5645	-12.3
High whee-oo	H	1	Male	1	6	17	21	STREAM	3	50	50	3	22	16.7	-25.2451	-13
High whee-oo	H	1	Male	1	7	1	2	STREAM	3	50	50	3	21	14.5	-30.3407	-12.6
High whee-oo	H	1	Male	1	7	2	3	STREAM	3	50	50	3	21	15.2	-29.0182	-12
High whee-oo	H	1	Male	1	7	3	4	STREAM	3	50	50	3	21	15.5	-22.2432	-11.5
High whee-oo	H	1	Male	1	7	4	5	STREAM	3	50	50	3	21	14.4	-26.9845	-13.2
High whee-oo	H	1	Male	1	7	5	6	STREAM	3	50	50	3	21	15.1	-27.3757	-10.7
High whee-oo	H	1	Male	1	7	6	7	STREAM	3	50	50	3	21	15.8	-32.5311	-13.8
High whee-oo	H	1	Male	1	7	7	8	STREAM	3	50	50	3	21	15	-20.2808	-11.6
High whee-oo	H	1	Male	1	7	8	9	STREAM	3	50	50	3	21	16.6	-23.8593	-12.9
High whee-oo	H	1	Male	1	7	9	10	STREAM	3	50	50	3	21	14.5	-28.2197	-12.4
High whee-oo	H	1	Male	1	7	10	11	STREAM	3	50	50	3	21	13.6	-23.9542	-12.3
High whee-oo	H	1	Male	1	7	11	12	STREAM	3	50	50	3	21	16.6	-25.1922	-12.2
High whee-oo	H	1	Male	1	7	12	16	STREAM	3	50	50	3	21	15.7	-23.7649	-13.2
High whee-oo	H	1	Male	1	7	13	17	STREAM	3	50	50	3	21	14.7	-24.8011	-13.1
High whee-oo	H	1	Male	1	7	14	18	STREAM	3	50	50	3	21	15.6	-20.7795	-12.3
High whee-oo	H	1	Male	1	7	15	19	STREAM	3	50	50	3	21	14.1	-22.6579	-12.8
High whee-oo	H	1	Male	1	7	16	20	STREAM	3	50	50	3	21	16.1	-21.5928	-12.3
High whee-oo	H	1	Male	1	7	17	21	STREAM	3	50	50	3	21	14.8	-22.7949	-12.8
High whee-oo	H	1	Male	1	8	1	1	STREAM	3	50	50	3	21	16.3	-30.2874	-13.3
High whee-oo	H	1	Male	1	8	2	4	STREAM	3	50	50	3	21	14.6	-25.5498	-11.6
High whee-oo	H	1	Male	1	8	3	8	STREAM	3	50	50	3	21	14.9	-25.9987	-13.1
High whee-oo	H	1	Male	1	8	4	9	STREAM	3	50	50	3	21	15.1	-25.3671	-11
High whee-oo	H	1	Male	1	8	5	17	STREAM	3	50	50	3	21
High whee-oo	H	1	Male	1	8	6	21	STREAM	3	50	50	3	21	12.8	-24.6461	-11.8
High whee-oo	H	1	Male	1	9	1	1	STREAM	3	50	50	3	24	10.9	-17.2074	-11
High whee-oo	H	1	Male	1	9	2	2	STREAM	3	50	50	3	24
High whee-oo	H	1	Male	1	9	3	6	STREAM	3	50	50	3	24	13.1	-15.5664	-13.8
High whee-oo	H	1	Male	1	9	4	19	STREAM	3	50	50	3	24
High whee-oo	H	1	Male	1	10	1	7	STREAM	3	50	50	3	23	17.4	-19.5132	-14.5
High whee-oo	H	1	Male	1	10	2	13	STREAM	3	50	50	3	23	17.4	-22.7332	-13.4
High whee-oo	H	1	Male	1	10	3	14	STREAM	3	50	50	3	23	16.6	-20.0604	-13.5
High whee-oo	H	1	Male	1	10	4	16	STREAM	3	50	50	3	23	17	-14.7024	-14.1
High whee-oo	H	1	Male	1	10	5	18	STREAM	3	50	50	3	23	18.7	-18.922	-13.9
High whee-oo	H	1	Male	1	10	6	19	STREAM	3	50	50	3	23	16	-17.623	-13.2
High whee-oo	H	1	Male	1	10	7	21	STREAM	3	50	50	3	23	17.5	-20.7759	-13.5
High whee-oo	H	1	Male	1	11	1	1	STREAM	3	50	50	3	25	12.8	-26.8569	-16.2
High whee-oo	H	1	Male	1	11	2	3	STREAM	3	50	50	3	25	13.5	-25.6541	-16.7
High whee-oo	H	1	Male	1	11	3	5	STREAM	3	50	50	3	25	13.8	-19.4271	-16.8
High whee-oo	H	1	Male	1	11	4	6	STREAM	3	50	50	3	25	13.6	-23.089	-18.5
High whee-oo	H	1	Male	1	11	5	11	STREAM	3	50	50	3	25	14.7	-22.23	-15
High whee-oo	H	1	Male	1	11	6	12	STREAM	3	50	50	3	25	13.6	-21.5586	-15.8
High whee-oo	H	1	Male	1	11	7	13	STREAM	3	50	50	3	25	13.6	-21.3264	-17.2
High whee-oo	H	1	Male	1	11	8	14	STREAM	3	50	50	3	25	14.2	-21.8439	-15.1
High whee-oo	H	1	Male	1	11	9	15	STREAM	3	50	50	3	25	13.5	-19.7595	-16.4
High whee-oo	H	1	Male	1	11	10	16	STREAM	3	50	50	3	25	13.6	-15.676	-13.7
High whee-oo	H	1	Male	1	11	11	17	STREAM	3	50	50	3	25	13.6	-27.406	-14.9
High whee-oo	H	1	Male	1	11	12	18	STREAM	3	50	50	3	25	12.1	-16.174	-16.6
High whee-oo	H	1	Male	1	11	13	19	STREAM	3	50	50	3	25	14.3	-20.2724	-15.7
High whee-oo	H	1	Male	1	11	14	20	STREAM	3	50	50	3	25	14.4	-19.6054	-14.3
High whee-oo	H	1	Male	1	11	15	21	STREAM	3	50	50	3	25	14.8	-21.7182	-14.9
High whee-oo	H	1	Male	1	11	16	22	STREAM	3	50	50	3	25	13.1	-23.6092	-18.7
High whee-oo	H	1	Male	1	11	17	23	STREAM	3	50	50	3	25
High whee-oo	H	1	Male	1	11	18	24	STREAM	3	50	50	3	25	13.8	-15.8966	-18.9
High whee-oo	H	1	Male	1	11	19	25	STREAM	3	50	50	3	25
High whee-oo	H	1	Male	1	1	1	1	STREAM	3	25	25	2	25	11.8	-19.335	-16.7
High whee-oo	H	1	Male	1	1	2	2	STREAM	3	25	25	2	25	13.3	-19.8315	-13.8
High whee-oo	H	1	Male	1	1	3	3	STREAM	3	25	25	2	25	12.3	-17.8208	-13.5
High whee-oo	H	1	Male	1	1	4	4	STREAM	3	25	25	2	25	12.3	-19.2758	-12.2
High whee-oo	H	1	Male	1	1	5	5	STREAM	3	25	25	2	25	10.7	-20.8854	-17.8
High whee-oo	H	1	Male	1	1	6	6	STREAM	3	25	25	2	25	13.1	-21.8408	-16
High whee-oo	H	1	Male	1	1	7	7	STREAM	3	25	25	2	25	12.5	-20.536	-15.1
High whee-oo	H	1	Male	1	1	8	8	STREAM	3	25	25	2	25	12.9	-20.8505	-15.3
High whee-oo	H	1	Male	1	1	9	9	STREAM	3	25	25	2	25	12.9	-21.1763	-14.5
High whee-oo	H	1	Male	1	1	10	10	STREAM	3	25	25	2	25	14.2	-21.1926	-15.3
High whee-oo	H	1	Male	1	1	11	11	STREAM	3	25	25	2	25	14.4	-18.6187	-14.8
High whee-oo	H	1	Male	1	1	12	12	STREAM	3	25	25	2	25	13.5	-21.1018	-14.5
High whee-oo	H	1	Male	1	1	13	14	STREAM	3	25	25	2	25	14.4	-21.0613	-13.4
High whee-oo	H	1	Male	1	1	14	15	STREAM	3	25	25	2	25	13.6	-18.4266	-14.8
High whee-oo	H	1	Male	1	1	15	16	STREAM	3	25	25	2	25	13.3	-20.7077	-13.9
High whee-oo	H	1	Male	1	1	16	17	STREAM	3	25	25	2	25	13.1	-18.498	-14.6
High whee-oo	H	1	Male	1	1	17	18	STREAM	3	25	25	2	25	12.4	-17.3843	-13.7
High whee-oo	H	1	Male	1	1	18	19	STREAM	3	25	25	2	25	12.9	-16.3261	-13.7
High whee-oo	H	1	Male	1	1	19	21	STREAM	3	25	25	2	25	12.1	-18.5728	-14.1
High whee-oo	H	1	Male	1	1	20	25	STREAM	3	25	25	2	25	13.2	-16.4263	-14.4
High whee-oo	H	1	Male	1	2	1	2	STREAM	3	25	25	2	23	14.5	-19.3782	-12.2
High whee-oo	H	1	Male	1	2	2	3	STREAM	3	25	25	2	23	14.4	-22.9954	-14.5
High whee-oo	H	1	Male	1	2	3	4	STREAM	3	25	25	2	23	15	-20.865	-15.4
High whee-oo	H	1	Male	1	2	4	5	STREAM	3	25	25	2	23	13.8	-26.2863	-17.1
High whee-oo	H	1	Male	1	2	5	9	STREAM	3	25	25	2	23	15.2	-20.5743	-14.8
High whee-oo	H	1	Male	1	2	6	10	STREAM	3	25	25	2	23	15.1	-22.1271	-13.5
High whee-oo	H	1	Male	1	2	7	11	STREAM	3	25	25	2	23	14.5	-20.7864	-14.4
High whee-oo	H	1	Male	1	2	8	12	STREAM	3	25	25	2	23	14.7	-18.8668	-14.2
High whee-oo	H	1	Male	1	2	9	13	STREAM	3	25	25	2	23	15.3	-18.0669	-14.6
High whee-oo	H	1	Male	1	2	10	14	STREAM	3	25	25	2	23	16.1	-19.8825	-14
High whee-oo	H	1	Male	1	2	11	15	STREAM	3	25	25	2	23	14.9	-16.7987	-14.4
High whee-oo	H	1	Male	1	2	12	16	STREAM	3	25	25	2	23	15.5	-17.4625	-14
High whee-oo	H	1	Male	1	2	13	17	STREAM	3	25	25	2	23	15.2	-21.2862	-14.7
High whee-oo	H	1	Male	1	2	14	18	STREAM	3	25	25	2	23	15.2	-18.8833	-13.9
High whee-oo	H	1	Male	1	2	15	19	STREAM	3	25	25	2	23	15.7	-21.6732	-15
High whee-oo	H	1	Male	1	2	16	21	STREAM	3	25	25	2	23	15.2	-19.9612	-14.7
High whee-oo	H	1	Male	1	2	17	22	STREAM	3	25	25	2	23	15.3	-18.8496	-16
High whee-oo	H	1	Male	1	2	18	23	STREAM	3	25	25	2	23	14.6	-18.3518	-14.1
High whee-oo	H	1	Male	1	2	19	24	STREAM	3	25	25	2	23	15.3	-20.3166	-12.9
High whee-oo	H	1	Male	1	3	1	1	STREAM	3	25	25	2	20	12.2	-32.561	-13.2
High whee-oo	H	1	Male	1	3	2	2	STREAM	3	25	25	2	20	10.2	-28.1254	-13.1
High whee-oo	H	1	Male	1	3	3	4	STREAM	3	25	25	2	20	10.3	-34.705	-13.3
High whee-oo	H	1	Male	1	3	4	6	STREAM	3	25	25	2	20
High whee-oo	H	1	Male	1	3	5	8	STREAM	3	25	25	2	20
High whee-oo	H	1	Male	1	3	6	9	STREAM	3	25	25	2	20	11.8	-32.3501	-14.2
High whee-oo	H	1	Male	1	3	7	10	STREAM	3	25	25	2	20
High whee-oo	H	1	Male	1	3	8	11	STREAM	3	25	25	2	20
High whee-oo	H	1	Male	1	3	9	13	STREAM	3	25	25	2	20	12.7	-27.6866	-13.2
High whee-oo	H	1	Male	1	3	10	14	STREAM	3	25	25	2	20
High whee-oo	H	1	Male	1	3	11	15	STREAM	3	25	25	2	20
High whee-oo	H	1	Male	1	3	12	16	STREAM	3	25	25	2	20	11.2	-24.4746	-14.4
High whee-oo	H	1	Male	1	3	13	17	STREAM	3	25	25	2	20	12.3	-25.3418	-11.8
High whee-oo	H	1	Male	1	3	14	18	STREAM	3	25	25	2	20	13.3	-27.0329	-14
High whee-oo	H	1	Male	1	3	15	19	STREAM	3	25	25	2	20	11.5	-26.7695	-12.9
High whee-oo	H	1	Male	1	3	16	20	STREAM	3	25	25	2	20
High whee-oo	H	1	Male	1	4	1	2	STREAM	3	25	25	2	20
High whee-oo	H	1	Male	1	4	2	3	STREAM	3	25	25	2	20	16.1	-26.2537	-14.8
High whee-oo	H	1	Male	1	4	3	4	STREAM	3	25	25	2	20	13.3	-22.2911	-16.4
High whee-oo	H	1	Male	1	4	4	5	STREAM	3	25	25	2	20	13.7	-19.5042	-16.6
High whee-oo	H	1	Male	1	4	5	6	STREAM	3	25	25	2	20	15.2	-21.8576	-16.2
High whee-oo	H	1	Male	1	4	6	7	STREAM	3	25	25	2	20
High whee-oo	H	1	Male	1	4	7	8	STREAM	3	25	25	2	20
High whee-oo	H	1	Male	1	4	8	9	STREAM	3	25	25	2	20
High whee-oo	H	1	Male	1	4	9	10	STREAM	3	25	25	2	20
High whee-oo	H	1	Male	1	4	10	11	STREAM	3	25	25	2	20
High whee-oo	H	1	Male	1	4	11	12	STREAM	3	25	25	2	20	13.1	-18.2449	-15.6
High whee-oo	H	1	Male	1	4	12	13	STREAM	3	25	25	2	20	14.3	-19.1902	-15.7
High whee-oo	H	1	Male	1	4	13	14	STREAM	3	25	25	2	20	15.1	-21.3793	-15.7
High whee-oo	H	1	Male	1	4	14	16	STREAM	3	25	25	2	20	13.3	-23.33	-17.6
High whee-oo	H	1	Male	1	4	15	17	STREAM	3	25	25	2	20	14.3	-19.8353	-15.1
High whee-oo	H	1	Male	1	4	16	18	STREAM	3	25	25	2	20	14.5	-21.6779	-16.6
High whee-oo	H	1	Male	1	4	17	19	STREAM	3	25	25	2	20	13.2	-19.7262	-17.2
High whee-oo	H	1	Male	1	4	18	20	STREAM	3	25	25	2	20	14.8	-23.3076	-16.5
High whee-oo	H	1	Male	1	4	1	2	STREAM	3	25	25	2	20	12.2	-26.5349	-12.8
High whee-oo	H	1	Male	1	5	2	3	STREAM	3	25	25	2	20	13.1	-25.207	-14.7
High whee-oo	H	1	Male	1	5	3	4	STREAM	3	25	25	2	20	12.9	-21.1671	-12.4
High whee-oo	H	1	Male	1	5	4	5	STREAM	3	25	25	2	20	13	-21.2904	-11.8
High whee-oo	H	1	Male	1	5	5	6	STREAM	3	25	25	2	20	12.5	-21.8406	-12.3
High whee-oo	H	1	Male	1	5	6	7	STREAM	3	25	25	2	20	13.1	-22.6261	-13.4
High whee-oo	H	1	Male	1	5	7	8	STREAM	3	25	25	2	20	11.8	-24.6971	-12.7
High whee-oo	H	1	Male	1	5	8	9	STREAM	3	25	25	2	20	13.1	-23.6884	-11.5
High whee-oo	H	1	Male	1	5	9	10	STREAM	3	25	25	2	20	12.4	-24.6977	-13.8
High whee-oo	H	1	Male	1	5	10	11	STREAM	3	25	25	2	20	12.2	-23.7435	-13.5
High whee-oo	H	1	Male	1	5	11	12	STREAM	3	25	25	2	20	13.3	-23.6269	-13.9
High whee-oo	H	1	Male	1	5	12	13	STREAM	3	25	25	2	20	12.5	-24.3458	-13.7
High whee-oo	H	1	Male	1	5	13	16	STREAM	3	25	25	2	20	11.8	-20.5343	-14.7
High whee-oo	H	1	Male	1	5	14	17	STREAM	3	25	25	2	20	12.6	-21.6321	-14.5
High whee-oo	H	1	Male	1	5	15	18	STREAM	3	25	25	2	20	14.1	-20.731	-13.4
High whee-oo	H	1	Male	1	5	16	19	STREAM	3	25	25	2	20	13.9	-20.8876	-12.9
High whee-oo	H	1	Male	1	6	1	2	STREAM	3	25	25	2	22	13.3	-19.4459	-14
High whee-oo	H	1	Male	1	6	2	3	STREAM	3	25	25	2	22	13.4	-22.1825	-14.2
High whee-oo	H	1	Male	1	6	3	4	STREAM	3	25	25	2	22	11	-24.1353	-13.9
High whee-oo	H	1	Male	1	6	4	5	STREAM	3	25	25	2	22	11.3	-26.0064	-15.7
High whee-oo	H	1	Male	1	6	5	6	STREAM	3	25	25	2	22	12.8	-25.8238	-13.3
High whee-oo	H	1	Male	1	6	6	7	STREAM	3	25	25	2	22	11.9	-29.5034	-13.6
High whee-oo	H	1	Male	1	6	7	8	STREAM	3	25	25	2	22	10.2	-24.4567	-14.3
High whee-oo	H	1	Male	1	6	8	9	STREAM	3	25	25	2	22	12.6	-19.8802	-13.9
High whee-oo	H	1	Male	1	6	9	10	STREAM	3	25	25	2	22	12.8	-21.866	-14.1
High whee-oo	H	1	Male	1	6	10	12	STREAM	3	25	25	2	22	13.1	-19.6247	-14.8
High whee-oo	H	1	Male	1	6	11	13	STREAM	3	25	25	2	22	13.9	-21.7687	-13.5
High whee-oo	H	1	Male	1	6	12	14	STREAM	3	25	25	2	22	12	-18.9089	-13.4
High whee-oo	H	1	Male	1	6	13	15	STREAM	3	25	25	2	22	12.5	-21.2534	-14.1
High whee-oo	H	1	Male	1	6	14	16	STREAM	3	25	25	2	22	13.2	-20.7535	-15
High whee-oo	H	1	Male	1	6	15	17	STREAM	3	25	25	2	22	11.9	-19.997	-13.4
High whee-oo	H	1	Male	1	6	16	20	STREAM	3	25	25	2	22	12.5	-23.4511	-13.5
High whee-oo	H	1	Male	1	6	17	21	STREAM	3	25	25	2	22	12.7	-23.641	-13.4
High whee-oo	H	1	Male	1	7	1	2	STREAM	3	25	25	2	21	12.2	-30.6103	-12.5
High whee-oo	H	1	Male	1	7	2	3	STREAM	3	25	25	2	21	12.5	-29.0945	-12.9
High whee-oo	H	1	Male	1	7	3	4	STREAM	3	25	25	2	21	13	-22.6663	-12.6
High whee-oo	H	1	Male	1	7	4	5	STREAM	3	25	25	2	21	11.8	-27.3806	-12.8
High whee-oo	H	1	Male	1	7	5	6	STREAM	3	25	25	2	21	11	-25.9732	-10.4
High whee-oo	H	1	Male	1	7	6	7	STREAM	3	25	25	2	21	10.4	-26.9557	-14.3
High whee-oo	H	1	Male	1	7	7	8	STREAM	3	25	25	2	21	12	-20.1525	-13.2
High whee-oo	H	1	Male	1	7	8	9	STREAM	3	25	25	2	21	12.4	-22.4602	-13.4
High whee-oo	H	1	Male	1	7	9	10	STREAM	3	25	25	2	21	11.2	-28.5899	-12.7
High whee-oo	H	1	Male	1	7	10	11	STREAM	3	25	25	2	21	12.5	-26.6698	-13.5
High whee-oo	H	1	Male	1	7	11	12	STREAM	3	25	25	2	21	13.5	-25.3917	-13.1
High whee-oo	H	1	Male	1	7	12	16	STREAM	3	25	25	2	21	13	-24.627	-13.8
High whee-oo	H	1	Male	1	7	13	17	STREAM	3	25	25	2	21	11	-23.5531	-12.9
High whee-oo	H	1	Male	1	7	14	18	STREAM	3	25	25	2	21	12.4	-20.5002	-13.4
High whee-oo	H	1	Male	1	7	15	19	STREAM	3	25	25	2	21
High whee-oo	H	1	Male	1	7	16	20	STREAM	3	25	25	2	21
High whee-oo	H	1	Male	1	7	17	21	STREAM	3	25	25	2	21
High whee-oo	H	1	Male	1	8	1	1	STREAM	3	25	25	2	21
High whee-oo	H	1	Male	1	8	2	4	STREAM	3	25	25	2	21
High whee-oo	H	1	Male	1	8	3	8	STREAM	3	25	25	2	21	10.5	-24.2295	-13.7
High whee-oo	H	1	Male	1	8	4	9	STREAM	3	25	25	2	21	12.3	-25.543	-13.3
High whee-oo	H	1	Male	1	8	5	17	STREAM	3	25	25	2	21	9.2	-22.6689	-13.5
High whee-oo	H	1	Male	1	8	6	21	STREAM	3	25	25	2	21	10.1	-25.1488	-12.8
High whee-oo	H	1	Male	1	9	1	1	STREAM	3	25	25	2	24	10.7	-21.9925	-16.7
High whee-oo	H	1	Male	1	9	2	2	STREAM	3	25	25	2	24
High whee-oo	H	1	Male	1	9	3	6	STREAM	3	25	25	2	24
High whee-oo	H	1	Male	1	9	4	19	STREAM	3	25	25	2	24	11.5	-20.9006	-16.2
High whee-oo	H	1	Male	1	10	1	7	STREAM	3	25	25	2	23	14.4	-19.0783	-15.7
High whee-oo	H	1	Male	1	10	2	13	STREAM	3	25	25	2	23	13.4	-21.4837	-14.5
High whee-oo	H	1	Male	1	10	3	14	STREAM	3	25	25	2	23	14.8	-21.1316	-13.9
High whee-oo	H	1	Male	1	10	4	16	STREAM	3	25	25	2	23	13.6	-14.1095	-15.2
High whee-oo	H	1	Male	1	10	5	18	STREAM	3	25	25	2	23
High whee-oo	H	1	Male	1	10	6	19	STREAM	3	25	25	2	23	13.4	-17.7198	-13.9
High whee-oo	H	1	Male	1	10	7	21	STREAM	3	25	25	2	23	15.1	-21.0818	-13.6
High whee-oo	H	1	Male	1	11	1	1	STREAM	3	25	25	2	25	10.2	-26.4512	-15.4
High whee-oo	H	1	Male	1	11	2	3	STREAM	3	25	25	2	25	10.4	-25.2678	-19.5
High whee-oo	H	1	Male	1	11	3	5	STREAM	3	25	25	2	25
High whee-oo	H	1	Male	1	11	4	6	STREAM	3	25	25	2	25	10.8	-23.2461	-17.7
High whee-oo	H	1	Male	1	11	5	11	STREAM	3	25	25	2	25	11.1	-21.4452	-16.1
High whee-oo	H	1	Male	1	11	6	12	STREAM	3	25	25	2	25	11	-22.1216	-19.3
High whee-oo	H	1	Male	1	11	7	13	STREAM	3	25	25	2	25	12.1	-22.987	-17
High whee-oo	H	1	Male	1	11	8	14	STREAM	3	25	25	2	25	11.1	-21.5934	-18.6
High whee-oo	H	1	Male	1	11	9	15	STREAM	3	25	25	2	25
High whee-oo	H	1	Male	1	11	10	16	STREAM	3	25	25	2	25	10.9	-15.9938	-17.4
High whee-oo	H	1	Male	1	11	11	17	STREAM	3	25	25	2	25	11.6	-28.6483	-16.8
High whee-oo	H	1	Male	1	11	12	18	STREAM	3	25	25	2	25	10.6	-17.613	-17.3
High whee-oo	H	1	Male	1	11	13	19	STREAM	3	25	25	2	25	11.3	-19.8859	-16.3
High whee-oo	H	1	Male	1	11	14	20	STREAM	3	25	25	2	25	11.5	-18.9736	-15.4
High whee-oo	H	1	Male	1	11	15	21	STREAM	3	25	25	2	25	11	-20.729	-15.5
High whee-oo	H	1	Male	1	11	16	22	STREAM	3	25	25	2	25	10	-22.9983	-13.2
High whee-oo	H	1	Male	1	11	17	23	STREAM	3	25	25	2	25	11.4	-22.8022	-17.7
High whee-oo	H	1	Male	1	11	18	24	STREAM	3	25	25	2	25	11.2	-16.1015	-15.2
High whee-oo	H	1	Male	1	11	19	25	STREAM	3	25	25	2	25	12.1	-18.8922	-15.6
High whee-oo	H	1	Male	1	1	1	1	STREAM FROM	4	25-LS.39 (From stream to forest)	25-LS,39 (From stream to forest)	2	25	9.1	-1.03576	-11.7
High whee-oo	H	1	Male	1	1	2	2	STREAM FROM	4	25-LS.39 (From stream to forest)	25-LS,39 (From stream to forest)	2	25	10.2	-1.25998	-11.5
High whee-oo	H	1	Male	1	1	3	3	STREAM FROM	4	25-LS.39 (From stream to forest)	25-LS,39 (From stream to forest)	2	25	9.9	-0.0240813	-10.5
High whee-oo	H	1	Male	1	1	4	4	STREAM FROM	4	25-LS.39 (From stream to forest)	25-LS,39 (From stream to forest)	2	25	10.3	-2.00171	-12.1
High whee-oo	H	1	Male	1	1	5	5	STREAM FROM	4	25-LS.39 (From stream to forest)	25-LS,39 (From stream to forest)	2	25	8.9	-3.85778	-12.4
High whee-oo	H	1	Male	1	1	6	6	STREAM FROM	4	25-LS.39 (From stream to forest)	25-LS,39 (From stream to forest)	2	25	10.8	-3.86306	-11.1
High whee-oo	H	1	Male	1	1	7	7	STREAM FROM	4	25-LS.39 (From stream to forest)	25-LS,39 (From stream to forest)	2	25	9.3	-2.11097	-11.3
High whee-oo	H	1	Male	1	1	8	8	STREAM FROM	4	25-LS.39 (From stream to forest)	25-LS,39 (From stream to forest)	2	25	10.4	-2.23768	-10.6
High whee-oo	H	1	Male	1	1	9	9	STREAM FROM	4	25-LS.39 (From stream to forest)	25-LS,39 (From stream to forest)	2	25	9.9	-2.47088	-10.6
High whee-oo	H	1	Male	1	1	10	10	STREAM FROM	4	25-LS.39 (From stream to forest)	25-LS,39 (From stream to forest)	2	25	11.2	-2.56728	-10.8
High whee-oo	H	1	Male	1	1	11	11	STREAM FROM	4	25-LS.39 (From stream to forest)	25-LS,39 (From stream to forest)	2	25	12.1	-0.887701	-11
High whee-oo	H	1	Male	1	1	12	12	STREAM FROM	4	25-LS.39 (From stream to forest)	25-LS,39 (From stream to forest)	2	25	10.9	-2.90607	-10.3
High whee-oo	H	1	Male	1	1	13	14	STREAM FROM	4	25-LS.39 (From stream to forest)	25-LS,39 (From stream to forest)	2	25	12.1	-3.16022	-9.7
High whee-oo	H	1	Male	1	1	14	15	STREAM FROM	4	25-LS.39 (From stream to forest)	25-LS,39 (From stream to forest)	2	25	10.7	0.130634	-10.9
High whee-oo	H	1	Male	1	1	15	16	STREAM FROM	4	25-LS.39 (From stream to forest)	25-LS,39 (From stream to forest)	2	25	9.8	-1.84703	-9.6
High whee-oo	H	1	Male	1	1	16	17	STREAM FROM	4	25-LS.39 (From stream to forest)	25-LS,39 (From stream to forest)	2	25	10.2	-0.00428982	-10.2
High whee-oo	H	1	Male	1	1	17	18	STREAM FROM	4	25-LS.39 (From stream to forest)	25-LS,39 (From stream to forest)	2	25	10.9	-0.0381594	-8.9
High whee-oo	H	1	Male	1	1	18	19	STREAM FROM	4	25-LS.39 (From stream to forest)	25-LS,39 (From stream to forest)	2	25	10	2.39628	-9.8
High whee-oo	H	1	Male	1	1	19	21	STREAM FROM	4	25-LS.39 (From stream to forest)	25-LS,39 (From stream to forest)	2	25	10.1	-0.827441	-9.9
High whee-oo	H	1	Male	1	1	20	25	STREAM FROM	4	25-LS.39 (From stream to forest)	25-LS,39 (From stream to forest)	2	25	10.3	2.52054	-9.8
High whee-oo	H	1	Male	1	2	1	2	STREAM FROM	4	25-LS.39 (From stream to forest)	25-LS,39 (From stream to forest)	2	23	11	0.119761	-9.8
High whee-oo	H	1	Male	1	2	2	3	STREAM FROM	4	25-LS.39 (From stream to forest)	25-LS,39 (From stream to forest)	2	23	10.4	-3.23007	-10.5
High whee-oo	H	1	Male	1	2	3	4	STREAM FROM	4	25-LS.39 (From stream to forest)	25-LS,39 (From stream to forest)	2	23	10.8	-0.723729	-12.1
High whee-oo	H	1	Male	1	2	4	5	STREAM FROM	4	25-LS.39 (From stream to forest)	25-LS,39 (From stream to forest)	2	23	10.4	-6.81832	-13.6
High whee-oo	H	1	Male	1	2	5	9	STREAM FROM	4	25-LS.39 (From stream to forest)	25-LS,39 (From stream to forest)	2	23	11.1	-0.718564	-11.7
High whee-oo	H	1	Male	1	2	6	10	STREAM FROM	4	25-LS.39 (From stream to forest)	25-LS,39 (From stream to forest)	2	23	11.2	-2.415	-10.5
High whee-oo	H	1	Male	1	2	7	11	STREAM FROM	4	25-LS.39 (From stream to forest)	25-LS,39 (From stream to forest)	2	23	11.7	-2.01388	-10.4
High whee-oo	H	1	Male	1	2	8	12	STREAM FROM	4	25-LS.39 (From stream to forest)	25-LS,39 (From stream to forest)	2	23	11.4	0.252775	-11.1
High whee-oo	H	1	Male	1	2	9	13	STREAM FROM	4	25-LS.39 (From stream to forest)	25-LS,39 (From stream to forest)	2	23	12.3	0.479143	-11
High whee-oo	H	1	Male	1	2	10	14	STREAM FROM	4	25-LS.39 (From stream to forest)	25-LS,39 (From stream to forest)	2	23	12.9	-1.041	-10.8
High whee-oo	H	1	Male	1	2	11	15	STREAM FROM	4	25-LS.39 (From stream to forest)	25-LS,39 (From stream to forest)	2	23	12.3	1.20324	-12.9
High whee-oo	H	1	Male	1	2	12	16	STREAM FROM	4	25-LS.39 (From stream to forest)	25-LS,39 (From stream to forest)	2	23	12.8	0.778234	-10.5
High whee-oo	H	1	Male	1	2	13	17	STREAM FROM	4	25-LS.39 (From stream to forest)	25-LS,39 (From stream to forest)	2	23	12.9	-3.72761	-10.6
High whee-oo	H	1	Male	1	2	14	18	STREAM FROM	4	25-LS.39 (From stream to forest)	25-LS,39 (From stream to forest)	2	23	12.8	-0.677711	-9.7
High whee-oo	H	1	Male	1	2	15	19	STREAM FROM	4	25-LS.39 (From stream to forest)	25-LS,39 (From stream to forest)	2	23	12.1	-1.80862	-11.3
High whee-oo	H	1	Male	1	2	16	21	STREAM FROM	4	25-LS.39 (From stream to forest)	25-LS,39 (From stream to forest)	2	23	11.5	-0.523166	-10.6
High whee-oo	H	1	Male	1	2	17	22	STREAM FROM	4	25-LS.39 (From stream to forest)	25-LS,39 (From stream to forest)	2	23	12.1	0.567136	-10.8
High whee-oo	H	1	Male	1	2	18	23	STREAM FROM	4	25-LS.39 (From stream to forest)	25-LS,39 (From stream to forest)	2	23	12.1	-0.348182	-10.3
High whee-oo	H	1	Male	1	2	19	24	STREAM FROM	4	25-LS.39 (From stream to forest)	25-LS,39 (From stream to forest)	2	23	12	-1.74048	-10.5
High whee-oo	H	1	Male	1	3	1	1	STREAM FROM	4	25-LS.39 (From stream to forest)	25-LS,39 (From stream to forest)	2	20	8.2	-14.0602	-11.1
High whee-oo	H	1	Male	1	3	2	2	STREAM FROM	4	25-LS.39 (From stream to forest)	25-LS,39 (From stream to forest)	2	20	9.7	-13.0829	-11
High whee-oo	H	1	Male	1	3	3	4	STREAM FROM	4	25-LS.39 (From stream to forest)	25-LS,39 (From stream to forest)	2	20	7.6	-17.3769	-11.1
High whee-oo	H	1	Male	1	3	4	6	STREAM FROM	4	25-LS.39 (From stream to forest)	25-LS,39 (From stream to forest)	2	20	10.1	-14.397	-10.8
High whee-oo	H	1	Male	1	3	5	8	STREAM FROM	4	25-LS.39 (From stream to forest)	25-LS,39 (From stream to forest)	2	20	7.3	-13.2335	-12.3
High whee-oo	H	1	Male	1	3	6	9	STREAM FROM	4	25-LS.39 (From stream to forest)	25-LS,39 (From stream to forest)	2	20	8.1	-14.0206	-12.2
High whee-oo	H	1	Male	1	3	7	10	STREAM FROM	4	25-LS.39 (From stream to forest)	25-LS,39 (From stream to forest)	2	20	8.4	-12.8878	-10.1
High whee-oo	H	1	Male	1	3	8	11	STREAM FROM	4	25-LS.39 (From stream to forest)	25-LS,39 (From stream to forest)	2	20	10.4	-10.0583	-10.6
High whee-oo	H	1	Male	1	3	9	13	STREAM FROM	4	25-LS.39 (From stream to forest)	25-LS,39 (From stream to forest)	2	20	9.1	-8.65205	-10.6
High whee-oo	H	1	Male	1	3	10	14	STREAM FROM	4	25-LS.39 (From stream to forest)	25-LS,39 (From stream to forest)	2	20	9.5	-7.75617	-10.4
High whee-oo	H	1	Male	1	3	11	15	STREAM FROM	4	25-LS.39 (From stream to forest)	25-LS,39 (From stream to forest)	2	20	9.5	-9.84533	-14.1
High whee-oo	H	1	Male	1	3	12	16	STREAM FROM	4	25-LS.39 (From stream to forest)	25-LS,39 (From stream to forest)	2	20	9.9	-7.93736	-11.2
High whee-oo	H	1	Male	1	3	13	17	STREAM FROM	4	25-LS.39 (From stream to forest)	25-LS,39 (From stream to forest)	2	20	8.9	-6.2195	-8.8
High whee-oo	H	1	Male	1	3	14	18	STREAM FROM	4	25-LS.39 (From stream to forest)	25-LS,39 (From stream to forest)	2	20	10.2	-8.09928	-11.5
High whee-oo	H	1	Male	1	3	15	19	STREAM FROM	4	25-LS.39 (From stream to forest)	25-LS,39 (From stream to forest)	2	20	9	-9.32146	-11.1
High whee-oo	H	1	Male	1	3	16	20	STREAM FROM	4	25-LS.39 (From stream to forest)	25-LS,39 (From stream to forest)	2	20	10.3	-10.5932	-9.7
High whee-oo	H	1	Male	1	4	1	2	STREAM FROM	4	25-LS.39 (From stream to forest)	25-LS,39 (From stream to forest)	2	20	11.9	-4.07877	-15.2
High whee-oo	H	1	Male	1	4	2	3	STREAM FROM	4	25-LS.39 (From stream to forest)	25-LS,39 (From stream to forest)	2	20	11.1	-3.20403	-13.9
High whee-oo	H	1	Male	1	4	3	4	STREAM FROM	4	25-LS.39 (From stream to forest)	25-LS,39 (From stream to forest)	2	20	10.6	-4.52464	-14
High whee-oo	H	1	Male	1	4	4	5	STREAM FROM	4	25-LS.39 (From stream to forest)	25-LS,39 (From stream to forest)	2	20	12	-2.4233	-12.3
High whee-oo	H	1	Male	1	4	5	6	STREAM FROM	4	25-LS.39 (From stream to forest)	25-LS,39 (From stream to forest)	2	20	10.9	-2.21207	-13.8
High whee-oo	H	1	Male	1	4	6	7	STREAM FROM	4	25-LS.39 (From stream to forest)	25-LS,39 (From stream to forest)	2	20	10.9	-1.26149	-14.2
High whee-oo	H	1	Male	1	4	7	8	STREAM FROM	4	25-LS.39 (From stream to forest)	25-LS,39 (From stream to forest)	2	20	10.8	0.559042	-14.9
High whee-oo	H	1	Male	1	4	8	9	STREAM FROM	4	25-LS.39 (From stream to forest)	25-LS,39 (From stream to forest)	2	20	11.1	-2.39335	-15.1
High whee-oo	H	1	Male	1	4	9	10	STREAM FROM	4	25-LS.39 (From stream to forest)	25-LS,39 (From stream to forest)	2	20	11.4	-2.15969	-13
High whee-oo	H	1	Male	1	4	10	11	STREAM FROM	4	25-LS.39 (From stream to forest)	25-LS,39 (From stream to forest)	2	20	11.8	-2.83074	-12.7
High whee-oo	H	1	Male	1	4	11	12	STREAM FROM	4	25-LS.39 (From stream to forest)	25-LS,39 (From stream to forest)	2	20	11.7	-1.85806	-12.6
High whee-oo	H	1	Male	1	4	12	13	STREAM FROM	4	25-LS.39 (From stream to forest)	25-LS,39 (From stream to forest)	2	20	11.2	-0.922833	-14.1
High whee-oo	H	1	Male	1	4	13	14	STREAM FROM	4	25-LS.39 (From stream to forest)	25-LS,39 (From stream to forest)	2	20	12.6	-4.1028	-12.7
High whee-oo	H	1	Male	1	4	14	16	STREAM FROM	4	25-LS.39 (From stream to forest)	25-LS,39 (From stream to forest)	2	20	10.1	-4.63703	-15.1
High whee-oo	H	1	Male	1	4	15	17	STREAM FROM	4	25-LS.39 (From stream to forest)	25-LS,39 (From stream to forest)	2	20	11.9	-2.51411	-14.3
High whee-oo	H	1	Male	1	4	16	18	STREAM FROM	4	25-LS.39 (From stream to forest)	25-LS,39 (From stream to forest)	2	20	11.5	-3.53484	-13.8
High whee-oo	H	1	Male	1	4	17	19	STREAM FROM	4	25-LS.39 (From stream to forest)	25-LS,39 (From stream to forest)	2	20	10.6	-1.78019	-15
High whee-oo	H	1	Male	1	4	18	20	STREAM FROM	4	25-LS.39 (From stream to forest)	25-LS,39 (From stream to forest)	2	20	10.8	-4.19752	-13.9
High whee-oo	H	1	Male	1	4	1	2	STREAM FROM	4	25-LS.39 (From stream to forest)	25-LS,39 (From stream to forest)	2	20	9.8	-9.20733	-10.8
High whee-oo	H	1	Male	1	5	2	3	STREAM FROM	4	25-LS.39 (From stream to forest)	25-LS,39 (From stream to forest)	2	20	8.1	-6.14917	-15.8
High whee-oo	H	1	Male	1	5	3	4	STREAM FROM	4	25-LS.39 (From stream to forest)	25-LS,39 (From stream to forest)	2	20	5.2	0.951985	-12.4
High whee-oo	H	1	Male	1	5	4	5	STREAM FROM	4	25-LS.39 (From stream to forest)	25-LS,39 (From stream to forest)	2	20	9.6	-2.91147	-10.3
High whee-oo	H	1	Male	1	5	5	6	STREAM FROM	4	25-LS.39 (From stream to forest)	25-LS,39 (From stream to forest)	2	20
High whee-oo	H	1	Male	1	5	6	7	STREAM FROM	4	25-LS.39 (From stream to forest)	25-LS,39 (From stream to forest)	2	20	9.9	-4.71707	-11.1
High whee-oo	H	1	Male	1	5	7	8	STREAM FROM	4	25-LS.39 (From stream to forest)	25-LS,39 (From stream to forest)	2	20	9.5	-7.75563	-10.1
High whee-oo	H	1	Male	1	5	8	9	STREAM FROM	4	25-LS.39 (From stream to forest)	25-LS,39 (From stream to forest)	2	20	10.1	-5.6679	-10.2
High whee-oo	H	1	Male	1	5	9	10	STREAM FROM	4	25-LS.39 (From stream to forest)	25-LS,39 (From stream to forest)	2	20	10.1	-7.10545	-10.8
High whee-oo	H	1	Male	1	5	10	11	STREAM FROM	4	25-LS.39 (From stream to forest)	25-LS,39 (From stream to forest)	2	20	9.2	-5.78393	-11.5
High whee-oo	H	1	Male	1	5	11	12	STREAM FROM	4	25-LS.39 (From stream to forest)	25-LS,39 (From stream to forest)	2	20	10.2	-5.14304	-10.8
High whee-oo	H	1	Male	1	5	12	13	STREAM FROM	4	25-LS.39 (From stream to forest)	25-LS,39 (From stream to forest)	2	20	9.3	-5.73897	-11.2
High whee-oo	H	1	Male	1	5	13	16	STREAM FROM	4	25-LS.39 (From stream to forest)	25-LS,39 (From stream to forest)	2	20	9.2	-2.54392	-12.3
High whee-oo	H	1	Male	1	5	14	17	STREAM FROM	4	25-LS.39 (From stream to forest)	25-LS,39 (From stream to forest)	2	20	9.6	-2.88061	-11.2
High whee-oo	H	1	Male	1	5	15	18	STREAM FROM	4	25-LS.39 (From stream to forest)	25-LS,39 (From stream to forest)	2	20	11.1	-2.56637	-12.4
High whee-oo	H	1	Male	1	5	16	19	STREAM FROM	4	25-LS.39 (From stream to forest)	25-LS,39 (From stream to forest)	2	20	12.1	-4.28931	-11.1
High whee-oo	H	1	Male	1	6	1	2	STREAM FROM	4	25-LS.39 (From stream to forest)	25-LS,39 (From stream to forest)	2	22	11.5	-3.4865	-12.2
High whee-oo	H	1	Male	1	6	2	3	STREAM FROM	4	25-LS.39 (From stream to forest)	25-LS,39 (From stream to forest)	2	22	12	-6.14643	-11.4
High whee-oo	H	1	Male	1	6	3	4	STREAM FROM	4	25-LS.39 (From stream to forest)	25-LS,39 (From stream to forest)	2	22	10.1	-8.45451	-10.3
High whee-oo	H	1	Male	1	6	4	5	STREAM FROM	4	25-LS.39 (From stream to forest)	25-LS,39 (From stream to forest)	2	22	9.3	-9.17572	-11.7
High whee-oo	H	1	Male	1	6	5	6	STREAM FROM	4	25-LS.39 (From stream to forest)	25-LS,39 (From stream to forest)	2	22	10.7	-8.1962	-10.2
High whee-oo	H	1	Male	1	6	6	7	STREAM FROM	4	25-LS.39 (From stream to forest)	25-LS,39 (From stream to forest)	2	22	8.4	-10.7195	-11.8
High whee-oo	H	1	Male	1	6	7	8	STREAM FROM	4	25-LS.39 (From stream to forest)	25-LS,39 (From stream to forest)	2	22	8.2	-7.39436	-13
High whee-oo	H	1	Male	1	6	8	9	STREAM FROM	4	25-LS.39 (From stream to forest)	25-LS,39 (From stream to forest)	2	22	11.5	-3.94393	-11
High whee-oo	H	1	Male	1	6	9	10	STREAM FROM	4	25-LS.39 (From stream to forest)	25-LS,39 (From stream to forest)	2	22	11.5	-5.38757	-10.9
High whee-oo	H	1	Male	1	6	10	12	STREAM FROM	4	25-LS.39 (From stream to forest)	25-LS,39 (From stream to forest)	2	22	10.8	-2.89311	-11.5
High whee-oo	H	1	Male	1	6	11	13	STREAM FROM	4	25-LS.39 (From stream to forest)	25-LS,39 (From stream to forest)	2	22	12.7	-6.19024	-11.5
High whee-oo	H	1	Male	1	6	12	14	STREAM FROM	4	25-LS.39 (From stream to forest)	25-LS,39 (From stream to forest)	2	22	10.2	-3.05515	-11.8
High whee-oo	H	1	Male	1	6	13	15	STREAM FROM	4	25-LS.39 (From stream to forest)	25-LS,39 (From stream to forest)	2	22	10.2	-4.53913	-11.2
High whee-oo	H	1	Male	1	6	14	16	STREAM FROM	4	25-LS.39 (From stream to forest)	25-LS,39 (From stream to forest)	2	22	12.1	-4.43966	-11.9
High whee-oo	H	1	Male	1	6	15	17	STREAM FROM	4	25-LS.39 (From stream to forest)	25-LS,39 (From stream to forest)	2	22	9.1	-2.69867	-13.2
High whee-oo	H	1	Male	1	6	16	20	STREAM FROM	4	25-LS.39 (From stream to forest)	25-LS,39 (From stream to forest)	2	22	10.3	-7.15344	-12.5
High whee-oo	H	1	Male	1	6	17	21	STREAM FROM	4	25-LS.39 (From stream to forest)	25-LS,39 (From stream to forest)	2	22	11.2	-7.55466	-10.4
High whee-oo	H	1	Male	1	7	1	2	STREAM FROM	4	25-LS.39 (From stream to forest)	25-LS,39 (From stream to forest)	2	21	8.6	-11.8436	-7.9
High whee-oo	H	1	Male	1	7	2	3	STREAM FROM	4	25-LS.39 (From stream to forest)	25-LS,39 (From stream to forest)	2	21	10.2	-11.784	-11.5
High whee-oo	H	1	Male	1	7	3	4	STREAM FROM	4	25-LS.39 (From stream to forest)	25-LS,39 (From stream to forest)	2	21	10.4	-4.88635	-10.8
High whee-oo	H	1	Male	1	7	4	5	STREAM FROM	4	25-LS.39 (From stream to forest)	25-LS,39 (From stream to forest)	2	21	9.6	-9.94923	-9.2
High whee-oo	H	1	Male	1	7	5	6	STREAM FROM	4	25-LS.39 (From stream to forest)	25-LS,39 (From stream to forest)	2	21	9	-8.85487	-9.6
High whee-oo	H	1	Male	1	7	6	7	STREAM FROM	4	25-LS.39 (From stream to forest)	25-LS,39 (From stream to forest)	2	21	7.7	-9.28192	-12.1
High whee-oo	H	1	Male	1	7	7	8	STREAM FROM	4	25-LS.39 (From stream to forest)	25-LS,39 (From stream to forest)	2	21	8.9	-2.07538	-8.8
High whee-oo	H	1	Male	1	7	8	9	STREAM FROM	4	25-LS.39 (From stream to forest)	25-LS,39 (From stream to forest)	2	21	11	-6.01642	-11.1
High whee-oo	H	1	Male	1	7	9	10	STREAM FROM	4	25-LS.39 (From stream to forest)	25-LS,39 (From stream to forest)	2	21	7.9	-9.53338	-10.6
High whee-oo	H	1	Male	1	7	10	11	STREAM FROM	4	25-LS.39 (From stream to forest)	25-LS,39 (From stream to forest)	2	21	8.3	-7.10673	-9
High whee-oo	H	1	Male	1	7	11	12	STREAM FROM	4	25-LS.39 (From stream to forest)	25-LS,39 (From stream to forest)	2	21	10.4	-6.42559	-10.6
High whee-oo	H	1	Male	1	7	12	16	STREAM FROM	4	25-LS.39 (From stream to forest)	25-LS,39 (From stream to forest)	2	21	10.5	-6.68316	-11.5
High whee-oo	H	1	Male	1	7	13	17	STREAM FROM	4	25-LS.39 (From stream to forest)	25-LS,39 (From stream to forest)	2	21	8.4	-5.82818	-10.9
High whee-oo	H	1	Male	1	7	14	18	STREAM FROM	4	25-LS.39 (From stream to forest)	25-LS,39 (From stream to forest)	2	21	10.1	-2.64808	-10.1
High whee-oo	H	1	Male	1	7	15	19	STREAM FROM	4	25-LS.39 (From stream to forest)	25-LS,39 (From stream to forest)	2	21	8.6	-4.43679	-10.6
High whee-oo	H	1	Male	1	7	16	20	STREAM FROM	4	25-LS.39 (From stream to forest)	25-LS,39 (From stream to forest)	2	21	9.6	-2.57394	-11.1
High whee-oo	H	1	Male	1	7	17	21	STREAM FROM	4	25-LS.39 (From stream to forest)	25-LS,39 (From stream to forest)	2	21	8.4	-3.9922	-11.9
High whee-oo	H	1	Male	1	8	1	1	STREAM FROM	4	25-LS.39 (From stream to forest)	25-LS,39 (From stream to forest)	2	21	8.5	-7.85184	-10.1
High whee-oo	H	1	Male	1	8	2	4	STREAM FROM	4	25-LS.39 (From stream to forest)	25-LS,39 (From stream to forest)	2	21	8.3	-6.714	-10
High whee-oo	H	1	Male	1	8	3	8	STREAM FROM	4	25-LS.39 (From stream to forest)	25-LS,39 (From stream to forest)	2	21	8.8	-7.50768	-11.4
High whee-oo	H	1	Male	1	8	4	9	STREAM FROM	4	25-LS.39 (From stream to forest)	25-LS,39 (From stream to forest)	2	21	8.8	-6.51369	-10.7
High whee-oo	H	1	Male	1	8	5	17	STREAM FROM	4	25-LS.39 (From stream to forest)	25-LS,39 (From stream to forest)	2	21	6.6	-4.46046	-11.8
High whee-oo	H	1	Male	1	8	6	21	STREAM FROM	4	25-LS.39 (From stream to forest)	25-LS,39 (From stream to forest)	2	21	6.8	-6.96901	-11.1
High whee-oo	H	1	Male	1	9	1	1	STREAM FROM	4	25-LS.39 (From stream to forest)	25-LS,39 (From stream to forest)	2	24	6.4	-1.22371	-14
High whee-oo	H	1	Male	1	9	2	2	STREAM FROM	4	25-LS.39 (From stream to forest)	25-LS,39 (From stream to forest)	2	24	9.3	0.4319	-12.9
High whee-oo	H	1	Male	1	9	3	6	STREAM FROM	4	25-LS.39 (From stream to forest)	25-LS,39 (From stream to forest)	2	24	7.5	2.17462	-11.4
High whee-oo	H	1	Male	1	9	4	19	STREAM FROM	4	25-LS.39 (From stream to forest)	25-LS,39 (From stream to forest)	2	24	6.4	-0.497655	-14.7
High whee-oo	H	1	Male	1	10	1	7	STREAM FROM	4	25-LS.39 (From stream to forest)	25-LS,39 (From stream to forest)	2	23	12.2	-2.71543	-13.2
High whee-oo	H	1	Male	1	10	2	13	STREAM FROM	4	25-LS.39 (From stream to forest)	25-LS,39 (From stream to forest)	2	23	11.1	-3.38088	-10.6
High whee-oo	H	1	Male	1	10	3	14	STREAM FROM	4	25-LS.39 (From stream to forest)	25-LS,39 (From stream to forest)	2	23	10.6	-0.976154	-10.2
High whee-oo	H	1	Male	1	10	4	16	STREAM FROM	4	25-LS.39 (From stream to forest)	25-LS,39 (From stream to forest)	2	23	11.3	3.83779	-11.5
High whee-oo	H	1	Male	1	10	5	18	STREAM FROM	4	25-LS.39 (From stream to forest)	25-LS,39 (From stream to forest)	2	23	12.2	0.443075	-11
High whee-oo	H	1	Male	1	10	6	19	STREAM FROM	4	25-LS.39 (From stream to forest)	25-LS,39 (From stream to forest)	2	23	11.5	-0.286536	-11.3
High whee-oo	H	1	Male	1	10	7	21	STREAM FROM	4	25-LS.39 (From stream to forest)	25-LS,39 (From stream to forest)	2	23	12.4	-2.99354	-10.8
High whee-oo	H	1	Male	1	11	1	1	STREAM FROM	4	25-LS.39 (From stream to forest)	25-LS,39 (From stream to forest)	2	25	7.5	-9.10555	-12.5
High whee-oo	H	1	Male	1	11	2	3	STREAM FROM	4	25-LS.39 (From stream to forest)	25-LS,39 (From stream to forest)	2	25	8.2	-7.8474	-14.9
High whee-oo	H	1	Male	1	11	3	5	STREAM FROM	4	25-LS.39 (From stream to forest)	25-LS,39 (From stream to forest)	2	25	8.4	-1.72138	-15.2
High whee-oo	H	1	Male	1	11	4	6	STREAM FROM	4	25-LS.39 (From stream to forest)	25-LS,39 (From stream to forest)	2	25	9.2	-6.44039	-13.5
High whee-oo	H	1	Male	1	11	5	11	STREAM FROM	4	25-LS.39 (From stream to forest)	25-LS,39 (From stream to forest)	2	25	9.9	-5.07092	-12.5
High whee-oo	H	1	Male	1	11	6	12	STREAM FROM	4	25-LS.39 (From stream to forest)	25-LS,39 (From stream to forest)	2	25	9.1	-4.76291	-14.4
High whee-oo	H	1	Male	1	11	7	13	STREAM FROM	4	25-LS.39 (From stream to forest)	25-LS,39 (From stream to forest)	2	25	8.2	-3.76648	-16.4
High whee-oo	H	1	Male	1	11	8	14	STREAM FROM	4	25-LS.39 (From stream to forest)	25-LS,39 (From stream to forest)	2	25	9.2	-4.7461	-14.4
High whee-oo	H	1	Male	1	11	9	15	STREAM FROM	4	25-LS.39 (From stream to forest)	25-LS,39 (From stream to forest)	2	25	8.7	-2.84318	-14.9
High whee-oo	H	1	Male	1	11	10	16	STREAM FROM	4	25-LS.39 (From stream to forest)	25-LS,39 (From stream to forest)	2	25	9.4	0.721456	-14.9
High whee-oo	H	1	Male	1	11	11	17	STREAM FROM	4	25-LS.39 (From stream to forest)	25-LS,39 (From stream to forest)	2	25	8.9	-10.4335	-13.9
High whee-oo	H	1	Male	1	11	12	18	STREAM FROM	4	25-LS.39 (From stream to forest)	25-LS,39 (From stream to forest)	2	25	9.3	-1.15464	-14.1
High whee-oo	H	1	Male	1	11	13	19	STREAM FROM	4	25-LS.39 (From stream to forest)	25-LS,39 (From stream to forest)	2	25	8.8	-2.72068	-16.8
High whee-oo	H	1	Male	1	11	14	20	STREAM FROM	4	25-LS.39 (From stream to forest)	25-LS,39 (From stream to forest)	2	25	9.5	-2.49633	-14.2
High whee-oo	H	1	Male	1	11	15	21	STREAM FROM	4	25-LS.39 (From stream to forest)	25-LS,39 (From stream to forest)	2	25	9.5	-4.63362	-15.1
High whee-oo	H	1	Male	1	11	16	22	STREAM FROM	4	25-LS.39 (From stream to forest)	25-LS,39 (From stream to forest)	2	25	9.2	-7.64253	-14.4
High whee-oo	H	1	Male	1	11	17	23	STREAM FROM	4	25-LS.39 (From stream to forest)	25-LS,39 (From stream to forest)	2	25	8.7	-4.74989	-13.7
High whee-oo	H	1	Male	1	11	18	24	STREAM FROM	4	25-LS.39 (From stream to forest)	25-LS,39 (From stream to forest)	2	25	8.5	1.95751	-15.7
High whee-oo	H	1	Male	1	11	19	25	STREAM FROM	4	25-LS.39 (From stream to forest)	25-LS,39 (From stream to forest)	2	25	9	-1.30801	-14.6
High whee-oo	H	1	Male	1	1	1	1	STREAM TO	5	25-LS.40 (From forest to stream)	25-LS,40 (From forest to stream)	2	25	6.5	-1.67965	-20.1
High whee-oo	H	1	Male	1	1	2	2	STREAM TO	5	25-LS.40 (From forest to stream)	25-LS,40 (From forest to stream)	2	25	6.6	-0.775573	-18
High whee-oo	H	1	Male	1	1	3	3	STREAM TO	5	25-LS.40 (From forest to stream)	25-LS,40 (From forest to stream)	2	25	6.3	0.333376	-15.2
High whee-oo	H	1	Male	1	1	4	4	STREAM TO	5	25-LS.40 (From forest to stream)	25-LS,40 (From forest to stream)	2	25	7	-1.63666	-14.5
High whee-oo	H	1	Male	1	1	5	5	STREAM TO	5	25-LS.40 (From forest to stream)	25-LS,40 (From forest to stream)	2	25	4.9	-3.22228	-11.2
High whee-oo	H	1	Male	1	1	6	6	STREAM TO	5	25-LS.40 (From forest to stream)	25-LS,40 (From forest to stream)	2	25	7.6	-3.8113	-19.1
High whee-oo	H	1	Male	1	1	7	7	STREAM TO	5	25-LS.40 (From forest to stream)	25-LS,40 (From forest to stream)	2	25	6.9	-2.95118	-15.9
High whee-oo	H	1	Male	1	1	8	8	STREAM TO	5	25-LS.40 (From forest to stream)	25-LS,40 (From forest to stream)	2	25	7.5	-3.14816	-17
High whee-oo	H	1	Male	1	1	9	9	STREAM TO	5	25-LS.40 (From forest to stream)	25-LS,40 (From forest to stream)	2	25	7.3	-3.23899	-15.9
High whee-oo	H	1	Male	1	1	10	10	STREAM TO	5	25-LS.40 (From forest to stream)	25-LS,40 (From forest to stream)	2	25	8.8	-2.67099	-11.7
High whee-oo	H	1	Male	1	1	11	11	STREAM TO	5	25-LS.40 (From forest to stream)	25-LS,40 (From forest to stream)	2	25	9.2	-0.47596	-18.3
High whee-oo	H	1	Male	1	1	12	12	STREAM TO	5	25-LS.40 (From forest to stream)	25-LS,40 (From forest to stream)	2	25	7.9	-2.6206	-13.6
High whee-oo	H	1	Male	1	1	13	14	STREAM TO	5	25-LS.40 (From forest to stream)	25-LS,40 (From forest to stream)	2	25	9.2	-2.88406	-14.1
High whee-oo	H	1	Male	1	1	14	15	STREAM TO	5	25-LS.40 (From forest to stream)	25-LS,40 (From forest to stream)	2	25	7.2	0.9637	-16
High whee-oo	H	1	Male	1	1	15	16	STREAM TO	5	25-LS.40 (From forest to stream)	25-LS,40 (From forest to stream)	2	25	6.6	-1.7019	-15.9
High whee-oo	H	1	Male	1	1	16	17	STREAM TO	5	25-LS.40 (From forest to stream)	25-LS,40 (From forest to stream)	2	25	8.2	-0.702402	-13.3
High whee-oo	H	1	Male	1	1	17	18	STREAM TO	5	25-LS.40 (From forest to stream)	25-LS,40 (From forest to stream)	2	25	5.9	2.12931	-22.3
High whee-oo	H	1	Male	1	1	18	19	STREAM TO	5	25-LS.40 (From forest to stream)	25-LS,40 (From forest to stream)	2	25	7.6	2.33825	-13.4
High whee-oo	H	1	Male	1	1	19	21	STREAM TO	5	25-LS.40 (From forest to stream)	25-LS,40 (From forest to stream)	2	25	5.7	0.899835	-14.1
High whee-oo	H	1	Male	1	1	20	25	STREAM TO	5	25-LS.40 (From forest to stream)	25-LS,40 (From forest to stream)	2	25	8.8	0.779969	-14.4
High whee-oo	H	1	Male	1	2	1	2	STREAM TO	5	25-LS.40 (From forest to stream)	25-LS,40 (From forest to stream)	2	23	8	0.0284375	-16.7
High whee-oo	H	1	Male	1	2	2	3	STREAM TO	5	25-LS.40 (From forest to stream)	25-LS,40 (From forest to stream)	2	23	8.7	-4.49974	-15.4
High whee-oo	H	1	Male	1	2	3	4	STREAM TO	5	25-LS.40 (From forest to stream)	25-LS,40 (From forest to stream)	2	23	10.5	-3.77682	-15.9
High whee-oo	H	1	Male	1	2	4	5	STREAM TO	5	25-LS.40 (From forest to stream)	25-LS,40 (From forest to stream)	2	23	9.1	-8.67198	-17.3
High whee-oo	H	1	Male	1	2	5	9	STREAM TO	5	25-LS.40 (From forest to stream)	25-LS,40 (From forest to stream)	2	23	9.7	-2.12992	-16.2
High whee-oo	H	1	Male	1	2	6	10	STREAM TO	5	25-LS.40 (From forest to stream)	25-LS,40 (From forest to stream)	2	23	9.1	-3.35605	-15.7
High whee-oo	H	1	Male	1	2	7	11	STREAM TO	5	25-LS.40 (From forest to stream)	25-LS,40 (From forest to stream)	2	23	10.5	-4.24165	-14.5
High whee-oo	H	1	Male	1	2	8	12	STREAM TO	5	25-LS.40 (From forest to stream)	25-LS,40 (From forest to stream)	2	23	10.8	-2.51184	-15.5
High whee-oo	H	1	Male	1	2	9	13	STREAM TO	5	25-LS.40 (From forest to stream)	25-LS,40 (From forest to stream)	2	23	11.3	-1.3645	-14.8
High whee-oo	H	1	Male	1	2	10	14	STREAM TO	5	25-LS.40 (From forest to stream)	25-LS,40 (From forest to stream)	2	23	10.4	-1.53758	-16.8
High whee-oo	H	1	Male	1	2	11	15	STREAM TO	5	25-LS.40 (From forest to stream)	25-LS,40 (From forest to stream)	2	23	10	0.695463	-13.8
High whee-oo	H	1	Male	1	2	12	16	STREAM TO	5	25-LS.40 (From forest to stream)	25-LS,40 (From forest to stream)	2	23	11.4	-0.708008	-14.1
High whee-oo	H	1	Male	1	2	13	17	STREAM TO	5	25-LS.40 (From forest to stream)	25-LS,40 (From forest to stream)	2	23	10.7	-4.13453	-16.4
High whee-oo	H	1	Male	1	2	14	18	STREAM TO	5	25-LS.40 (From forest to stream)	25-LS,40 (From forest to stream)	2	23	10.2	-1.12479	-16.5
High whee-oo	H	1	Male	1	2	15	19	STREAM TO	5	25-LS.40 (From forest to stream)	25-LS,40 (From forest to stream)	2	23	10.1	-3.25384	-16.4
High whee-oo	H	1	Male	1	2	16	21	STREAM TO	5	25-LS.40 (From forest to stream)	25-LS,40 (From forest to stream)	2	23	10.2	-1.84772	-16.3
High whee-oo	H	1	Male	1	2	17	22	STREAM TO	5	25-LS.40 (From forest to stream)	25-LS,40 (From forest to stream)	2	23	9.5	0.280912	-16.7
High whee-oo	H	1	Male	1	2	18	23	STREAM TO	5	25-LS.40 (From forest to stream)	25-LS,40 (From forest to stream)	2	23	9.9	-0.579814	-15
High whee-oo	H	1	Male	1	2	19	24	STREAM TO	5	25-LS.40 (From forest to stream)	25-LS,40 (From forest to stream)	2	23	10	-2.40888	-15.9
High whee-oo	H	1	Male	1	3	1	1	STREAM TO	5	25-LS.40 (From forest to stream)	25-LS,40 (From forest to stream)	2	20	4.9	-13.409	-21.5
High whee-oo	H	1	Male	1	3	2	2	STREAM TO	5	25-LS.40 (From forest to stream)	25-LS,40 (From forest to stream)	2	20	7.2	-12.7794	-14.1
High whee-oo	H	1	Male	1	3	3	4	STREAM TO	5	25-LS.40 (From forest to stream)	25-LS,40 (From forest to stream)	2	20	4.6	-17.0452	-12.9
High whee-oo	H	1	Male	1	3	4	6	STREAM TO	5	25-LS.40 (From forest to stream)	25-LS,40 (From forest to stream)	2	20	7.5	-14.2828	-13
High whee-oo	H	1	Male	1	3	5	8	STREAM TO	5	25-LS.40 (From forest to stream)	25-LS,40 (From forest to stream)	2	20	5.5	-14.2367	-14.1
High whee-oo	H	1	Male	1	3	6	9	STREAM TO	5	25-LS.40 (From forest to stream)	25-LS,40 (From forest to stream)	2	20	6	-14.025	-15.3
High whee-oo	H	1	Male	1	3	7	10	STREAM TO	5	25-LS.40 (From forest to stream)	25-LS,40 (From forest to stream)	2	20	7	-14.2581	-12.1
High whee-oo	H	1	Male	1	3	8	11	STREAM TO	5	25-LS.40 (From forest to stream)	25-LS,40 (From forest to stream)	2	20	7.6	-8.96209	-11.4
High whee-oo	H	1	Male	1	3	9	13	STREAM TO	5	25-LS.40 (From forest to stream)	25-LS,40 (From forest to stream)	2	20	7.2	-9.79105	-21.3
High whee-oo	H	1	Male	1	3	10	14	STREAM TO	5	25-LS.40 (From forest to stream)	25-LS,40 (From forest to stream)	2	20	7.8	-8.43404	-14.6
High whee-oo	H	1	Male	1	3	11	15	STREAM TO	5	25-LS.40 (From forest to stream)	25-LS,40 (From forest to stream)	2	20	7.7	-10.4793	-15
High whee-oo	H	1	Male	1	3	12	16	STREAM TO	5	25-LS.40 (From forest to stream)	25-LS,40 (From forest to stream)	2	20	7.2	-7.77639	-13.4
High whee-oo	H	1	Male	1	3	13	17	STREAM TO	5	25-LS.40 (From forest to stream)	25-LS,40 (From forest to stream)	2	20	7.2	-7.66131	-13.9
High whee-oo	H	1	Male	1	3	14	18	STREAM TO	5	25-LS.40 (From forest to stream)	25-LS,40 (From forest to stream)	2	20	7.4	-7.96226	-16.8
High whee-oo	H	1	Male	1	3	15	19	STREAM TO	5	25-LS.40 (From forest to stream)	25-LS,40 (From forest to stream)	2	20	6.5	-9.91176	-16.2
High whee-oo	H	1	Male	1	3	16	20	STREAM TO	5	25-LS.40 (From forest to stream)	25-LS,40 (From forest to stream)	2	20	7	-9.79673	-13.3
High whee-oo	H	1	Male	1	4	1	2	STREAM TO	5	25-LS.40 (From forest to stream)	25-LS,40 (From forest to stream)	2	20	8	-2.25208	-18.1
High whee-oo	H	1	Male	1	4	2	3	STREAM TO	5	25-LS.40 (From forest to stream)	25-LS,40 (From forest to stream)	2	20	7.8	-1.9909	-16.6
High whee-oo	H	1	Male	1	4	3	4	STREAM TO	5	25-LS.40 (From forest to stream)	25-LS,40 (From forest to stream)	2	20	8.6	-4.86457	-16.6
High whee-oo	H	1	Male	1	4	4	5	STREAM TO	5	25-LS.40 (From forest to stream)	25-LS,40 (From forest to stream)	2	20	8.9	-1.97243	-19.5
High whee-oo	H	1	Male	1	4	5	6	STREAM TO	5	25-LS.40 (From forest to stream)	25-LS,40 (From forest to stream)	2	20	8.3	-2.24495	-24
High whee-oo	H	1	Male	1	4	6	7	STREAM TO	5	25-LS.40 (From forest to stream)	25-LS,40 (From forest to stream)	2	20	9.6	-2.499	-16.8
High whee-oo	H	1	Male	1	4	7	8	STREAM TO	5	25-LS.40 (From forest to stream)	25-LS,40 (From forest to stream)	2	20	6.9	2.20993	-18.5
High whee-oo	H	1	Male	1	4	8	9	STREAM TO	5	25-LS.40 (From forest to stream)	25-LS,40 (From forest to stream)	2	20	9	-2.57903	-18.8
High whee-oo	H	1	Male	1	4	9	10	STREAM TO	5	25-LS.40 (From forest to stream)	25-LS,40 (From forest to stream)	2	20	9.3	-2.34002	-16.8
High whee-oo	H	1	Male	1	4	10	11	STREAM TO	5	25-LS.40 (From forest to stream)	25-LS,40 (From forest to stream)	2	20	9	-1.68238	-17.9
High whee-oo	H	1	Male	1	4	11	12	STREAM TO	5	25-LS.40 (From forest to stream)	25-LS,40 (From forest to stream)	2	20	7.3	0.893186	-14.8
High whee-oo	H	1	Male	1	4	12	13	STREAM TO	5	25-LS.40 (From forest to stream)	25-LS,40 (From forest to stream)	2	20
High whee-oo	H	1	Male	1	4	13	14	STREAM TO	5	25-LS.40 (From forest to stream)	25-LS,40 (From forest to stream)	2	20	8.8	-1.78272	-16.2
High whee-oo	H	1	Male	1	4	14	16	STREAM TO	5	25-LS.40 (From forest to stream)	25-LS,40 (From forest to stream)	2	20	7.3	-3.7441	-19.4
High whee-oo	H	1	Male	1	4	15	17	STREAM TO	5	25-LS.40 (From forest to stream)	25-LS,40 (From forest to stream)	2	20	9.3	-1.31075	-16.9
High whee-oo	H	1	Male	1	4	16	18	STREAM TO	5	25-LS.40 (From forest to stream)	25-LS,40 (From forest to stream)	2	20	9.4	-3.61179	-17
High whee-oo	H	1	Male	1	4	17	19	STREAM TO	5	25-LS.40 (From forest to stream)	25-LS,40 (From forest to stream)	2	20	7.5	-0.756722	-20.5
High whee-oo	H	1	Male	1	4	18	20	STREAM TO	5	25-LS.40 (From forest to stream)	25-LS,40 (From forest to stream)	2	20	8.2	-3.69599	-19.8
High whee-oo	H	1	Male	1	4	1	2	STREAM TO	5	25-LS.40 (From forest to stream)	25-LS,40 (From forest to stream)	2	20	8	-9.74439	-14.4
High whee-oo	H	1	Male	1	5	2	3	STREAM TO	5	25-LS.40 (From forest to stream)	25-LS,40 (From forest to stream)	2	20	9.4	-9.23669	-15.8
High whee-oo	H	1	Male	1	5	3	4	STREAM TO	5	25-LS.40 (From forest to stream)	25-LS,40 (From forest to stream)	2	20	7.1	-2.79817	-15.1
High whee-oo	H	1	Male	1	5	4	5	STREAM TO	5	25-LS.40 (From forest to stream)	25-LS,40 (From forest to stream)	2	20	7.2	-3.28707	-13.8
High whee-oo	H	1	Male	1	5	5	6	STREAM TO	5	25-LS.40 (From forest to stream)	25-LS,40 (From forest to stream)	2	20	8.3	-4.90934	-12.1
High whee-oo	H	1	Male	1	5	6	7	STREAM TO	5	25-LS.40 (From forest to stream)	25-LS,40 (From forest to stream)	2	20	7.6	-5.01474	-13.3
High whee-oo	H	1	Male	1	5	7	8	STREAM TO	5	25-LS.40 (From forest to stream)	25-LS,40 (From forest to stream)	2	20	8	-8.34175	-11.9
High whee-oo	H	1	Male	1	5	8	9	STREAM TO	5	25-LS.40 (From forest to stream)	25-LS,40 (From forest to stream)	2	20	8	-6.0941	-15
High whee-oo	H	1	Male	1	5	9	10	STREAM TO	5	25-LS.40 (From forest to stream)	25-LS,40 (From forest to stream)	2	20	6.3	-6.12851	-14.3
High whee-oo	H	1	Male	1	5	10	11	STREAM TO	5	25-LS.40 (From forest to stream)	25-LS,40 (From forest to stream)	2	20	5.7	-4.50895	-14
High whee-oo	H	1	Male	1	5	11	12	STREAM TO	5	25-LS.40 (From forest to stream)	25-LS,40 (From forest to stream)	2	20	8.5	-5.96225	-13
High whee-oo	H	1	Male	1	5	12	13	STREAM TO	5	25-LS.40 (From forest to stream)	25-LS,40 (From forest to stream)	2	20	8.4	-8.02591	-14.3
High whee-oo	H	1	Male	1	5	13	16	STREAM TO	5	25-LS.40 (From forest to stream)	25-LS,40 (From forest to stream)	2	20	7.7	-4.09052	-14.9
High whee-oo	H	1	Male	1	5	14	17	STREAM TO	5	25-LS.40 (From forest to stream)	25-LS,40 (From forest to stream)	2	20	7.6	-4.27396	-17.8
High whee-oo	H	1	Male	1	5	15	18	STREAM TO	5	25-LS.40 (From forest to stream)	25-LS,40 (From forest to stream)	2	20	8.9	-2.76232	-15
High whee-oo	H	1	Male	1	5	16	19	STREAM TO	5	25-LS.40 (From forest to stream)	25-LS,40 (From forest to stream)	2	20	9.6	-4.11905	-15.5
High whee-oo	H	1	Male	1	6	1	2	STREAM TO	5	25-LS.40 (From forest to stream)	25-LS,40 (From forest to stream)	2	22	6.4	0.613041	-16.3
High whee-oo	H	1	Male	1	6	2	3	STREAM TO	5	25-LS.40 (From forest to stream)	25-LS,40 (From forest to stream)	2	22	8.5	-3.67275	-13.8
[truncated: 2,161 more rows]
